# Supplementary material for: Defining the nutritional input for genome-scale metabolic models: A roadmap
Source: PLoS One. 2020 Aug 14;15(8):e0236890. doi: 10.1371/journal.pone.0236890 (PMC7428157; doi:10.1371/journal.pone.0236890)
Supplement: S1 File — Stepwise procedure of designing nutritional input (LB medium). (ODS) [file pone.0236890.s001.ods]

## Sheet: STEP 1
MEDIUM	QUANTITY	UNIT	Source
Yeast Extract	5	g	BD Bionutrients Technical Manual - Advanced Bioprocessing 4th Edition + PMID: 13949853 + PMID: 17905994 + Bionumbers 114108 + FoodData Central/Yeast (Survey (FNDDS), 343391) + https://onlinelibrary.wiley.com/doi/abs/10.1111/j.1365-2621.1985.tb13400.x (SARWAR et al.)
Tryptone	10	g	BD Bionutrients Technical Manual - Advanced Bioprocessing 4th Edition + PMID: 13949853 + PMID: 17905994
NaCl	10	g	PMID: 17905994

## Sheet: STEP 2
MEDIUM/SOURCE	QUANTITY	UNIT	MOLECULAR COMPOUND PER MEDIUM	QUANTITY	UNIT	MOLECULAR WEIGHT	MOLECULAR CONCENTRATION IN MEDIUM	UNIT	MOLECULAR COMPOUND IN TOTAL	MOLECULAR CONCENTRATION IN TOTAL	UNIT
Yeast Extract;BD	5.00E+00	g	Sodium	4.90E+03	μg/g	2.30E+01	1.07E+00	mmol/L	Sodium	1.87E+02	mmol/L
Yeast Extract;BD	5.00E+00	g	Chloride	3.80E-01	%	3.55E+01	5.36E-01	mmol/L	Chloride	1.72E+02	mmol/L
Yeast Extract;BD	5.00E+00	g	Calcium	1.30E+02	μg/g	4.01E+01	1.62E-02	mmol/L	Calcium	8.01E-02	mmol/L
Yeast Extract;BNID:114108	assumed 1L	g	Iron	4.86E+03	μg/L	5.58E+01	8.71E-02	mmol/L	Iron	9.12E-02	mmol/L
Yeast Extract;BD	5.00E+00	g	Sulfate	9.00E-02	%	9.61E+01	4.68E-02	mmol/L	Sulfate	3.90E-01	mmol/L
Yeast Extract;BD	5.00E+00	g	Phosphate	3.27E+00	%	9.50E+01	1.72E+00	mmol/L	Phosphate	4.44E+00	mmol/L
Yeast Extract;BNID:114108	assumed 1L	g	Magnesium	4.05E+01	mg/L	2.43E+01	1.67E+00	mmol/L	Magnesium	1.75E+00	mmol/L
Yeast Extract;BD	5.00E+00	g	Potassium	3.20E+04	μg/g	7.45E+01	2.14E+00	mmol/L	Potassium	2.58E+00	mmol/L
Yeast Extract;BD	5.00E+00	g	Alanine	5.60E+00	%	8.91E+01	3.14E+00	mmol/L	Alanine	6.73E+00	mmol/L
Yeast Extract;BD	5.00E+00	g	Aspartic	5.30E+00	%	1.33E+02	1.99E+00	mmol/L	Aspartic	5.90E+00	mmol/L
Yeast Extract;BD	5.00E+00	g	Asparagine	1.00E+00	%	1.32E+02	3.78E-01	mmol/L	Asparagine	8.33E-01	mmol/L
Yeast Extract;BD	5.00E+00	g	Glutamic	9.40E+00	%	1.47E+02	3.19E+00	mmol/L	Glutamic	1.35E+01	mmol/L
Yeast Extract;BD	5.00E+00	g	Glutamine	2.00E-01	%	1.46E+02	6.84E-02	mmol/L	Glutamine	1.37E-01	mmol/L
Yeast Extract;BD	5.00E+00	g	Glycine	3.00E+00	%	7.51E+01	2.00E+00	mmol/L	Glycine	4.26E+00	mmol/L
Yeast Extract;BD	5.00E+00	g	Histidine	1.30E+00	%	1.55E+02	4.19E-01	mmol/L	Histidine	1.64E+00	mmol/L
Yeast Extract;BD	5.00E+00	g	Isoleucine	3.00E+00	%	1.31E+02	1.14E+00	mmol/L	Isoleucine	5.34E+00	mmol/L
Yeast Extract;BD	5.00E+00	g	Leucine	4.10E+00	%	1.31E+02	1.56E+00	mmol/L	Leucine	7.28E+00	mmol/L
Yeast Extract;BD	5.00E+00	g	Lysine	4.60E+00	%	1.46E+02	1.57E+00	mmol/L	Lysine	5.81E+00	mmol/L
Yeast Extract;BD	5.00E+00	g	Methionine	8.00E-01	%	1.49E+02	2.68E-01	mmol/L	Methionine	1.68E+00	mmol/L
Yeast Extract;BD	5.00E+00	g	Phenylalanine	2.60E+00	%	1.65E+02	7.87E-01	mmol/L	Phenylalanine	3.93E+00	mmol/L
Yeast Extract;BD	5.00E+00	g	Proline	2.00E+00	%	1.15E+02	8.69E-01	mmol/L	Proline	6.60E+00	mmol/L
Yeast Extract;BD	5.00E+00	g	Serine	1.60E+00	%	1.05E+02	7.61E-01	mmol/L	Serine	2.85E+00	mmol/L
Yeast Extract;BD	5.00E+00	g	Threonine	1.60E+00	%	1.19E+02	6.72E-01	mmol/L	Threonine	2.18E+00	mmol/L
Yeast Extract;BD	5.00E+00	g	Tryptophan	5.00E-01	%	2.04E+02	1.22E-01	mmol/L	Tryptophan	5.14E-01	mmol/L
Yeast Extract;BD	5.00E+00	g	Tyrosine	1.20E+00	%	1.81E+02	3.31E-01	mmol/L	Tyrosine	1.05E+00	mmol/L
Yeast Extract;BD	5.00E+00	g	Valine	3.50E+00	%	1.17E+02	1.49E+00	mmol/L	Valine	6.53E+00	mmol/L
Yeast Extract;BD	5.00E+00	g	Arginine	2.60E+00	%	1.74E+02	7.46E-01	mmol/L	Arginine	3.62E+00	mmol/L
Yeast Extract;BD	5.00E+00	g	Cystine	2.00E-01	%	2.40E+02	4.16E-02	mmol/L	Cystine	1.66E-01	mmol/L
Yeast Extract;BD	5.00E+00	g	Aluminum	3.10E+00	μg/g	2.70E+01	5.74E-04	mmol/L	Aluminum	5.74E-04	mmol/L
Yeast Extract;BD	5.00E+00	g	Barium	1.30E+00	μg/g	1.37E+02	4.73E-05	mmol/L	Barium	4.73E-05	mmol/L
Yeast Extract;BD	5.00E+00	g	Cadmium	1.50E+00	μg/g	1.12E+02	6.67E-05	mmol/L	Cadmium	6.67E-05	mmol/L
Yeast Extract;PMID:13949853	5.00E+00	g	Cobalt	3.50E+00	μg/g	5.89E+01	2.97E-04	mmol/L	Cobalt	2.97E-04	mmol/L
Yeast Extract;BNID:114108	assumed 1L	g	Chromium	3.08E+01	μg/L	5.20E+01	5.93E-04	mmol/L	Chromium	1.13E-02	mmol/L
Yeast Extract;PMID:13949853	5.00E+00	g	Gallium	9.00E-02	μg/g	6.97E+01	6.45E-06	mmol/L	Gallium	6.45E-06	mmol/L
Yeast Extract;BNID:114108	assumed 1L	g	Cooper	3.14E+02	μg/L	6.36E+01	4.95E-03	mmol/L	Cooper	1.06E-02	mmol/L
Yeast Extract;BNID:114108	assumed 1L	g	Manganese	2.64E+02	μg/L	5.49E+01	4.80E-03	mmol/L	Manganese	1.10E-02	mmol/L
Yeast Extract;BNID:114108	assumed 1L	g	Nickel	3.20E+01	μg/L	5.87E+01	5.45E-04	mmol/L	Nickel	2.08E-03	mmol/L
Yeast Extract;BNID:114108	assumed 1L	g	Lead	1.74E+00	μg/L	2.07E+02	8.39E-06	mmol/L	Lead	1.74E-05	mmol/L
Yeast Extract;PMID:13949853	5.00E+00	g	Srontium	1.10E+00	μg/g	8.76E+01	6.28E-05	mmol/L	Srontium	6.28E-05	mmol/L
Yeast Extract;PMID:13949853	5.00E+00	g	Vanadium	4.37E+01	μg/g	5.09E+01	4.29E-03	mmol/L	Vanadium	4.29E-03	mmol/L
Yeast Extract;PMID:13949853	5.00E+00	g	Tin	9.00E-02	μg/g	1.19E+02	3.79E-06	mmol/L	Tin	3.79E-06	mmol/L
Yeast Extract;BNID:114108	assumed 1L	g	Zinc	1.85E+04	μg/L	6.54E+01	2.83E-01	mmol/L	Zinc	4.94E-01	mmol/L
Yeast Extract;PMID:13949853	5.00E+00	g	Titanium	3.00E+00	μg/g	4.79E+01	3.13E-04	mmol/L	Titanium	3.13E-04	mmol/L
Yeast Extract;PMID:13949853	5.00E+00	g	Molybdenum	5.90E+00	μg/g	9.60E+01	3.07E-04	mmol/L	Molybdenum	3.07E-04	mmol/L
Yeast Extract;SARWAR et al.	5.00E+00	g	Adenine	8.84E+02	mg/100g	1.35E+02	3.27E-01	mmol/L	Adenine	3.27E-01	mmol/L
Yeast Extract;SARWAR et al.	5.00E+00	g	Guanine	9.25E+02	mg/100g	1.51E+02	3.06E-01	mmol/L	Guanine	3.06E-01	mmol/L
Yeast Extract;SARWAR et al.	5.00E+00	g	Cytosine	4.36E+02	mg/100g	1.11E+02	1.96E-01	mmol/L	Cytosine	1.96E-01	mmol/L
Yeast Extract;SARWAR et al.	5.00E+00	g	Uracil	6.31E+02	mg/100g	1.12E+02	2.81E-01	mmol/L	Uracil	2.81E-01	mmol/L
Yeast Extract;SARWAR et al.	5.00E+00	g	Ammonia	8.30E-01	%	1.70E+01	2.44E+00	mmol/L	Ammonia	2.44E+00	mmol/L
Yeast Extract;SARWAR et al.	5.00E+00	g	Cellulose	7.00E-02	%	3.42E+02	1.02E-02	mmol/L	Cellulose	1.02E-02	mmol/L
Yeast Extract;SARWAR et al.	5.00E+00	g	Mannose	4.58E+00	%	1.80E+02	1.27E+00	mmol/L	Mannose	1.27E+00	mmol/L
Yeast Extract;SARWAR et al.	5.00E+00	g	Folate	2.24E+01	μg/g	4.41E+02	2.54E-04	mmol/L	Folate	2.54E-04	mmol/L
Yeast Extract;SARWAR et al.	5.00E+00	g	Pantothenate	1.06E+02	μg/g	2.19E+02	2.42E-03	mmol/L	Pantothenate	2.42E-03	mmol/L
Yeast Extract;SARWAR et al.	5.00E+00	g	Biotin	1.34E+00	μg/g	2.44E+02	2.74E-05	mmol/L	Biotin	2.74E-05	mmol/L
Yeast Extract;SARWAR et al.	5.00E+00	g	Selenium	7.90E+00	µg/100g	7.19E+01	5.49E-06	mmol/L	Selenium	5.49E-06	mmol/L
Yeast Extract;FoodData	5.00E+00	g	Vitamin C, total ascorbic acid	3.00E-01	mg/100g	1.76E+02	8.52E-05	mmol/L	Vitamin C, total ascorbic acid	8.52E-05	mmol/L
Yeast Extract;FoodData	5.00E+00	g	Thiamin	1.10E+01	mg/100g	2.65E+02	2.07E-03	mmol/L	Thiamin	2.07E-03	mmol/L
Yeast Extract;FoodData	5.00E+00	g	Riboflavin	4.00E+00	mg/100g	3.76E+02	5.31E-04	mmol/L	Riboflavin	5.31E-04	mmol/L
Yeast Extract;FoodData	5.00E+00	g	Niacin	4.02E+01	mg/100g	1.23E+02	1.63E-02	mmol/L	Niacin	1.63E-02	mmol/L
Yeast Extract;FoodData	5.00E+00	g	Vitamin B-6	1.50E+00	mg/100g	1.69E+02	4.43E-04	mmol/L	Vitamin B-6	4.43E-04	mmol/L
Yeast Extract;FoodData	5.00E+00	g	Choline, total	3.20E+01	mg/100g	1.04E+02	1.54E-02	mmol/L	Choline, total	1.54E-02	mmol/L
Yeast Extract;FoodData	5.00E+00	g	Vitamin B-12	7.00E-02	µg/100g	1.36E+03	2.58E-09	mmol/L	Vitamin B-12	2.58E-09	mmol/L
Tryptone;BD	1.00E+01	g	Sodium	3.39E+04	μg/g	2.30E+01	1.47E+01	mmol/L
Tryptone;BD	1.00E+01	g	Chloride	6.00E-02	%	3.55E+01	1.69E-01	mmol/L
Tryptone;BD	1.00E+01	g	Calcium	2.56E+02	μg/g	4.01E+01	6.39E-02	mmol/L
Tryptone;BD	1.00E+01	g	Iron	2.30E+01	μg/g	5.58E+01	4.12E-03	mmol/L
Tryptone;BD	1.00E+01	g	Sulfate	3.30E-01	%	9.61E+01	3.44E-01	mmol/L
Tryptone;BD	1.00E+01	g	Phosphate	2.58E+00	%	9.50E+01	2.72E+00	mmol/L
Tryptone;BD	1.00E+01	g	Magnesium	1.95E+02	μg/g	2.43E+01	8.02E-02	mmol/L
Tryptone;BD	1.00E+01	g	Potassium	3.26E+03	μg/g	7.45E+01	4.37E-01	mmol/L
Tryptone;BD	1.00E+01	g	Alanine	3.20E+00	%	8.91E+01	3.59E+00	mmol/L
Tryptone;BD	1.00E+01	g	Aspartic	5.20E+00	%	1.33E+02	3.91E+00	mmol/L
Tryptone;BD	1.00E+01	g	Asparagine	6.00E-01	%	1.32E+02	4.54E-01	mmol/L
Tryptone;BD	1.00E+01	g	Glutamic	1.51E+01	%	1.47E+02	1.03E+01	mmol/L
Tryptone;BD	1.00E+01	g	Glutamine	1.00E-01	%	1.46E+02	6.84E-02	mmol/L
Tryptone;BD	1.00E+01	g	Glycine	1.70E+00	%	7.51E+01	2.26E+00	mmol/L
Tryptone;BD	1.00E+01	g	Histidine	1.90E+00	%	1.55E+02	1.22E+00	mmol/L
Tryptone;BD	1.00E+01	g	Isoleucine	5.50E+00	%	1.31E+02	4.19E+00	mmol/L
Tryptone;BD	1.00E+01	g	Leucine	7.50E+00	%	1.31E+02	5.72E+00	mmol/L
Tryptone;BD	1.00E+01	g	Lysine	6.20E+00	%	1.46E+02	4.24E+00	mmol/L
Tryptone;BD	1.00E+01	g	Methionine	2.10E+00	%	1.49E+02	1.41E+00	mmol/L
Tryptone;BD	1.00E+01	g	Phenylalanine	5.20E+00	%	1.65E+02	3.15E+00	mmol/L
Tryptone;BD	1.00E+01	g	Proline	6.60E+00	%	1.15E+02	5.73E+00	mmol/L
Tryptone;BD	1.00E+01	g	Serine	2.20E+00	%	1.05E+02	2.09E+00	mmol/L
Tryptone;BD	1.00E+01	g	Threonine	1.80E+00	%	1.19E+02	1.51E+00	mmol/L
Tryptone;BD	1.00E+01	g	Tryptophan	8.00E-01	%	2.04E+02	3.92E-01	mmol/L
Tryptone;BD	1.00E+01	g	Tyrosine	1.30E+00	%	1.81E+02	7.17E-01	mmol/L
Tryptone;BD	1.00E+01	g	Valine	5.90E+00	%	1.17E+02	5.04E+00	mmol/L
Tryptone;BD	1.00E+01	g	Arginine	5.00E+00	%	1.74E+02	2.87E+00	mmol/L
Tryptone;BD	1.00E+01	g	Cystine	3.00E-01	%	2.40E+02	1.25E-01	mmol/L
Tryptone; BNID:114108	assumed 1L	g	Chromium	5.54E+02	μg/L	5.20E+01	1.07E-02	mmol/L
Tryptone; BNID:114108	assumed 1L	g	Cooper	3.58E+02	μg/L	6.36E+01	5.63E-03	mmol/L
Tryptone; BNID:114108	assumed 1L	g	Manganese	3.42E+02	μg/L	5.49E+01	6.23E-03	mmol/L
Tryptone; BNID:114108	assumed 1L	g	Nickel	9.00E+01	μg/L	5.87E+01	1.53E-03	mmol/L
Tryptone; BNID:114108	assumed 1L	g	Lead	1.87E+00	μg/L	2.07E+02	9.05E-06	mmol/L
Tryptone; BNID:114108	assumed 1L	g	Zinc	1.38E+04	μg/L	6.54E+01	2.11E-01	mmol/L
NaCl	1.00E+01	g	Sodium	1.71E-01	mol	2.30E+01	1.71E+02	mmol/L
NaCl	1.00E+01	g	Chloride	1.71E-01	mol	3.55E+01	1.71E+02	mmol/L

## Sheet: STEP 3
MEDIUM	QUANTITY	UNIT	MOLECULAR COMPOUND PER MEDIUM	QUANTITY	UNIT	MOLECULAR WEIGHT	MOLECULAR CONCENTRATION IN MEDIUM	UNIT	MOLECULAR COMPOUND IN TOTAL	MOLECULAR CONCENTRATION IN TOTAL	UNIT
Yeast Extract;BD	5.00E+00	g	Sodium	4.90E+03	μg/g	2.30E+01	1.07E+00	mmol/L	Sodium	1.87E+02	mmol/L
Yeast Extract;BD	5.00E+00	g	Chloride	3.80E-01	%	3.55E+01	5.36E-01	mmol/L	Chloride	1.72E+02	mmol/L
Yeast Extract;BD	5.00E+00	g	Calcium	1.30E+02	μg/g	4.01E+01	1.62E-02	mmol/L	Calcium	8.01E-02	mmol/L
Yeast Extract;BNID:114108	assumed 1L	g	Iron	4.86E+03	μg/L	5.58E+01	8.71E-02	mmol/L	Iron	9.12E-02	mmol/L
Yeast Extract;BD	5.00E+00	g	Sulfate	9.00E-02	%	9.61E+01	4.68E-02	mmol/L	Sulfate	3.90E-01	mmol/L
Yeast Extract;BD	5.00E+00	g	Phosphate	3.27E+00	%	9.50E+01	1.72E+00	mmol/L	Phosphate	4.44E+00	mmol/L
Yeast Extract;BNID:114108	assumed 1L	g	Magnesium	4.05E+01	mg/L	2.43E+01	1.67E+00	mmol/L	Magnesium	1.75E+00	mmol/L
Yeast Extract;BD	5.00E+00	g	Potassium	3.20E+04	μg/g	7.45E+01	2.14E+00	mmol/L	Potassium	2.58E+00	mmol/L
Yeast Extract;BD	5.00E+00	g	Alanine	5.60E+00	%	8.91E+01	3.14E+00	mmol/L	Alanine	6.73E+00	mmol/L
Yeast Extract;BD	5.00E+00	g	Aspartic	5.30E+00	%	1.33E+02	1.99E+00	mmol/L	Aspartic	5.90E+00	mmol/L
Yeast Extract;BD	5.00E+00	g	Asparagine	1.00E+00	%	1.32E+02	3.78E-01	mmol/L	Asparagine	8.33E-01	mmol/L
Yeast Extract;BD	5.00E+00	g	Glutamic	9.40E+00	%	1.47E+02	3.19E+00	mmol/L	Glutamic	1.35E+01	mmol/L
Yeast Extract;BD	5.00E+00	g	Glutamine	2.00E-01	%	1.46E+02	6.84E-02	mmol/L	Glutamine	1.37E-01	mmol/L
Yeast Extract;BD	5.00E+00	g	Glycine	3.00E+00	%	7.51E+01	2.00E+00	mmol/L	Glycine	4.26E+00	mmol/L
Yeast Extract;BD	5.00E+00	g	Histidine	1.30E+00	%	1.55E+02	4.19E-01	mmol/L	Histidine	1.64E+00	mmol/L
Yeast Extract;BD	5.00E+00	g	Isoleucine	3.00E+00	%	1.31E+02	1.14E+00	mmol/L	Isoleucine	5.34E+00	mmol/L
Yeast Extract;BD	5.00E+00	g	Leucine	4.10E+00	%	1.31E+02	1.56E+00	mmol/L	Leucine	7.28E+00	mmol/L
Yeast Extract;BD	5.00E+00	g	Lysine	4.60E+00	%	1.46E+02	1.57E+00	mmol/L	Lysine	5.81E+00	mmol/L
Yeast Extract;BD	5.00E+00	g	Methionine	8.00E-01	%	1.49E+02	2.68E-01	mmol/L	Methionine	1.68E+00	mmol/L
Yeast Extract;BD	5.00E+00	g	Phenylalanine	2.60E+00	%	1.65E+02	7.87E-01	mmol/L	Phenylalanine	3.93E+00	mmol/L
Yeast Extract;BD	5.00E+00	g	Proline	2.00E+00	%	1.15E+02	8.69E-01	mmol/L	Proline	6.60E+00	mmol/L
Yeast Extract;BD	5.00E+00	g	Serine	1.60E+00	%	1.05E+02	7.61E-01	mmol/L	Serine	2.85E+00	mmol/L
Yeast Extract;BD	5.00E+00	g	Threonine	1.60E+00	%	1.19E+02	6.72E-01	mmol/L	Threonine	2.18E+00	mmol/L
Yeast Extract;BD	5.00E+00	g	Tryptophan	5.00E-01	%	2.04E+02	1.22E-01	mmol/L	Tryptophan	5.14E-01	mmol/L
Yeast Extract;BD	5.00E+00	g	Tyrosine	1.20E+00	%	1.81E+02	3.31E-01	mmol/L	Tyrosine	1.05E+00	mmol/L
Yeast Extract;BD	5.00E+00	g	Valine	3.50E+00	%	1.17E+02	1.49E+00	mmol/L	Valine	6.53E+00	mmol/L
Yeast Extract;BD	5.00E+00	g	Arginine	2.60E+00	%	1.74E+02	7.46E-01	mmol/L	Arginine	3.62E+00	mmol/L
Yeast Extract;BD	5.00E+00	g	Cystine	2.00E-01	%	2.40E+02	4.16E-02	mmol/L	Cystine	1.66E-01	mmol/L
Yeast Extract;BD	5.00E+00	g	Aluminum	3.10E+00	μg/g	2.70E+01	5.74E-04	mmol/L	Aluminum	5.74E-04	mmol/L
Yeast Extract;BD	5.00E+00	g	Barium	1.30E+00	μg/g	1.37E+02	4.73E-05	mmol/L	Barium	4.73E-05	mmol/L
Yeast Extract;BD	5.00E+00	g	Cadmium	1.50E+00	μg/g	1.12E+02	6.67E-05	mmol/L	Cadmium	6.67E-05	mmol/L
Yeast Extract;PMID:13949853	5.00E+00	g	Cobalt	3.50E+00	μg/g	5.89E+01	2.97E-04	mmol/L	Cobalt	2.97E-04	mmol/L
Yeast Extract;BNID:114108	assumed 1L	g	Chromium	3.08E+01	μg/L	5.20E+01	5.93E-04	mmol/L	Chromium	1.13E-02	mmol/L
Yeast Extract;PMID:13949853	5.00E+00	g	Gallium	9.00E-02	μg/g	6.97E+01	6.45E-06	mmol/L	Gallium	6.45E-06	mmol/L
Yeast Extract;BNID:114108	assumed 1L	g	Cooper	3.14E+02	μg/L	6.36E+01	4.95E-03	mmol/L	Cooper	1.06E-02	mmol/L
Yeast Extract;BNID:114108	assumed 1L	g	Manganese	2.64E+02	μg/L	5.49E+01	4.80E-03	mmol/L	Manganese	1.10E-02	mmol/L
Yeast Extract;BNID:114108	assumed 1L	g	Nickel	3.20E+01	μg/L	5.87E+01	5.45E-04	mmol/L	Nickel	2.08E-03	mmol/L
Yeast Extract;BNID:114108	assumed 1L	g	Lead	1.74E+00	μg/L	2.07E+02	8.39E-06	mmol/L	Lead	1.74E-05	mmol/L
Yeast Extract;PMID:13949853	5.00E+00	g	Srontium	1.10E+00	μg/g	8.76E+01	6.28E-05	mmol/L	Srontium	6.28E-05	mmol/L
Yeast Extract;PMID:13949853	5.00E+00	g	Vanadium	4.37E+01	μg/g	5.09E+01	4.29E-03	mmol/L	Vanadium	4.29E-03	mmol/L
Yeast Extract;PMID:13949853	5.00E+00	g	Tin	9.00E-02	μg/g	1.19E+02	3.79E-06	mmol/L	Tin	3.79E-06	mmol/L
Yeast Extract;BNID:114108	assumed 1L	g	Zinc	1.85E+04	μg/L	6.54E+01	2.83E-01	mmol/L	Zinc	4.94E-01	mmol/L
Yeast Extract;PMID:13949853	5.00E+00	g	Titanium	3.00E+00	μg/g	4.79E+01	3.13E-04	mmol/L	Titanium	3.13E-04	mmol/L
Yeast Extract;PMID:13949853	5.00E+00	g	Molybdenum	5.90E+00	μg/g	9.60E+01	3.07E-04	mmol/L	Molybdenum	3.07E-04	mmol/L
Yeast Extract;SARWAR et al.	5.00E+00	g	Adenine	8.84E+02	mg/100g	1.35E+02	3.27E-01	mmol/L	Adenine	3.27E-01	mmol/L
Yeast Extract;SARWAR et al.	5.00E+00	g	Guanine	9.25E+02	mg/100g	1.51E+02	3.06E-01	mmol/L	Guanine	3.06E-01	mmol/L
Yeast Extract;SARWAR et al.	5.00E+00	g	Cytosine	4.36E+02	mg/100g	1.11E+02	1.96E-01	mmol/L	Cytosine	1.96E-01	mmol/L
Yeast Extract;SARWAR et al.	5.00E+00	g	Uracil	6.31E+02	mg/100g	1.12E+02	2.81E-01	mmol/L	Uracil	2.81E-01	mmol/L
Yeast Extract;SARWAR et al.	5.00E+00	g	Ammonia	8.30E-01	%	1.70E+01	2.44E+00	mmol/L	Ammonia	2.44E+00	mmol/L
Yeast Extract;SARWAR et al.	5.00E+00	g	Cellulose	7.00E-02	%	3.42E+02	1.02E-02	mmol/L	Cellobiose	1.02E-02	mmol/L
Yeast Extract;SARWAR et al.	5.00E+00	g	Mannose	4.58E+00	%	1.80E+02	1.27E+00	mmol/L	Mannose	1.27E+00	mmol/L
Yeast Extract;SARWAR et al.	5.00E+00	g	Folate	2.24E+01	μg/g	4.41E+02	2.54E-04	mmol/L	Folate	2.54E-04	mmol/L
Yeast Extract;SARWAR et al.	5.00E+00	g	Pantothenate	1.06E+02	μg/g	2.19E+02	2.42E-03	mmol/L	Pantothenate	2.42E-03	mmol/L
Yeast Extract;SARWAR et al.	5.00E+00	g	Biotin	1.34E+00	μg/g	2.44E+02	2.74E-05	mmol/L	Biotin	2.74E-05	mmol/L
Yeast Extract;SARWAR et al.	5.00E+00	g	Selenium	7.90E+00	µg/100g	7.19E+01	5.49E-06	mmol/L	Selenium	5.49E-06	mmol/L
Yeast Extract;FoodData	5.00E+00	g	Vitamin C, total ascorbic acid	3.00E-01	mg/100g	1.76E+02	8.52E-05	mmol/L	Vitamin C, total ascorbic acid	8.52E-05	mmol/L
Yeast Extract;FoodData	5.00E+00	g	Thiamin	1.10E+01	mg/100g	2.65E+02	2.07E-03	mmol/L	Thiamin	2.07E-03	mmol/L
Yeast Extract;FoodData	5.00E+00	g	Riboflavin	4.00E+00	mg/100g	3.76E+02	5.31E-04	mmol/L	Riboflavin	5.31E-04	mmol/L
Yeast Extract;FoodData	5.00E+00	g	Niacin	4.02E+01	mg/100g	1.23E+02	1.63E-02	mmol/L	Niacin	1.63E-02	mmol/L
Yeast Extract;FoodData	5.00E+00	g	Vitamin B-6	1.50E+00	mg/100g	1.69E+02	4.43E-04	mmol/L	Vitamin B-6	4.43E-04	mmol/L
Yeast Extract;FoodData	5.00E+00	g	Choline, total	3.20E+01	mg/100g	1.04E+02	1.54E-02	mmol/L	Choline, total	1.54E-02	mmol/L
Yeast Extract;FoodData	5.00E+00	g	Vitamin B-12	7.00E-02	µg/100g	1.36E+03	2.58E-09	mmol/L	Vitamin B-12	2.58E-09	mmol/L
Tryptone;BD	1.00E+01	g	Sodium	3.39E+04	μg/g	2.30E+01	1.47E+01	mmol/L	Oxygen	1.82E+01	mmol/L
Tryptone;BD	1.00E+01	g	Chloride	6.00E-02	%	3.55E+01	1.69E-01	mmol/L	Water	5.55E+04	mmol/L
Tryptone;BD	1.00E+01	g	Calcium	2.56E+02	μg/g	4.01E+01	6.39E-02	mmol/L	Protons	1.00E-04	mmol/L
Tryptone;BD	1.00E+01	g	Iron	2.30E+01	μg/g	5.58E+01	4.12E-03	mmol/L
Tryptone;BD	1.00E+01	g	Sulfate	3.30E-01	%	9.61E+01	3.44E-01	mmol/L
Tryptone;BD	1.00E+01	g	Phosphate	2.58E+00	%	9.50E+01	2.72E+00	mmol/L
Tryptone;BD	1.00E+01	g	Magnesium	1.95E+02	μg/g	2.43E+01	8.02E-02	mmol/L
Tryptone;BD	1.00E+01	g	Potassium	3.26E+03	μg/g	7.45E+01	4.37E-01	mmol/L
Tryptone;BD	1.00E+01	g	Alanine	3.20E+00	%	8.91E+01	3.59E+00	mmol/L
Tryptone;BD	1.00E+01	g	Aspartic	5.20E+00	%	1.33E+02	3.91E+00	mmol/L
Tryptone;BD	1.00E+01	g	Asparagine	6.00E-01	%	1.32E+02	4.54E-01	mmol/L
Tryptone;BD	1.00E+01	g	Glutamic	1.51E+01	%	1.47E+02	1.03E+01	mmol/L
Tryptone;BD	1.00E+01	g	Glutamine	1.00E-01	%	1.46E+02	6.84E-02	mmol/L
Tryptone;BD	1.00E+01	g	Glycine	1.70E+00	%	7.51E+01	2.26E+00	mmol/L
Tryptone;BD	1.00E+01	g	Histidine	1.90E+00	%	1.55E+02	1.22E+00	mmol/L
Tryptone;BD	1.00E+01	g	Isoleucine	5.50E+00	%	1.31E+02	4.19E+00	mmol/L
Tryptone;BD	1.00E+01	g	Leucine	7.50E+00	%	1.31E+02	5.72E+00	mmol/L
Tryptone;BD	1.00E+01	g	Lysine	6.20E+00	%	1.46E+02	4.24E+00	mmol/L
Tryptone;BD	1.00E+01	g	Methionine	2.10E+00	%	1.49E+02	1.41E+00	mmol/L
Tryptone;BD	1.00E+01	g	Phenylalanine	5.20E+00	%	1.65E+02	3.15E+00	mmol/L
Tryptone;BD	1.00E+01	g	Proline	6.60E+00	%	1.15E+02	5.73E+00	mmol/L
Tryptone;BD	1.00E+01	g	Serine	2.20E+00	%	1.05E+02	2.09E+00	mmol/L
Tryptone;BD	1.00E+01	g	Threonine	1.80E+00	%	1.19E+02	1.51E+00	mmol/L
Tryptone;BD	1.00E+01	g	Tryptophan	8.00E-01	%	2.04E+02	3.92E-01	mmol/L
Tryptone;BD	1.00E+01	g	Tyrosine	1.30E+00	%	1.81E+02	7.17E-01	mmol/L
Tryptone;BD	1.00E+01	g	Valine	5.90E+00	%	1.17E+02	5.04E+00	mmol/L
Tryptone;BD	1.00E+01	g	Arginine	5.00E+00	%	1.74E+02	2.87E+00	mmol/L
Tryptone;BD	1.00E+01	g	Cystine	3.00E-01	%	2.40E+02	1.25E-01	mmol/L
Tryptone; BNID:114108	assumed 1L	g	Chromium	5.54E+02	μg/L	5.20E+01	1.07E-02	mmol/L
Tryptone; BNID:114108	assumed 1L	g	Cooper	3.58E+02	μg/L	6.36E+01	5.63E-03	mmol/L
Tryptone; BNID:114108	assumed 1L	g	Manganese	3.42E+02	μg/L	5.49E+01	6.23E-03	mmol/L
Tryptone; BNID:114108	assumed 1L	g	Nickel	9.00E+01	μg/L	5.87E+01	1.53E-03	mmol/L
Tryptone; BNID:114108	assumed 1L	g	Lead	1.87E+00	μg/L	2.07E+02	9.05E-06	mmol/L
Tryptone; BNID:114108	assumed 1L	g	Zinc	1.38E+04	μg/L	6.54E+01	2.11E-01	mmol/L
NaCl	1.00E+01	g	Sodium	1.71E-01	mol	2.30E+01	1.71E+02	mmol/L
NaCl	1.00E+01	g	Chloride	1.71E-01	mol	3.55E+01	1.71E+02	mmol/L

## Sheet: STEP 4
MEDIUM	QUANTITY	UNIT	MOLECULAR COMPOUND PER MEDIUM	QUANTITY	UNIT	MOLECULAR WEIGHT	MOLECULAR CONCENTRATION IN MEDIUM	UNIT	MOLECULAR COMPOUND IN TOTAL	MOLECULAR CONCENTRATION IN TOTAL	UNIT	BIGG METABOLITE IN TOTAL	MOLECULAR CONCENTRATION IN TOTAL	UNIT
Yeast Extract;BD	5.00E+00	g	Sodium	4.90E+03	μg/g	2.30E+01	1.07E+00	mmol/L	Sodium	1.87E+02	mmol/L	na1	1.87E+02	mmol/L
Yeast Extract;BD	5.00E+00	g	Chloride	3.80E-01	%	3.55E+01	5.36E-01	mmol/L	Chloride	1.72E+02	mmol/L	cl	1.72E+02	mmol/L
Yeast Extract;BD	5.00E+00	g	Calcium	1.30E+02	μg/g	4.01E+01	1.62E-02	mmol/L	Calcium	8.01E-02	mmol/L	ca2	8.01E-02	mmol/L
Yeast Extract;BNID:114108	assumed 1L	g	Iron	4.86E+03	μg/L	5.58E+01	8.71E-02	mmol/L	Iron	9.12E-02	mmol/L	fe2	4.56E-02	mmol/L
Yeast Extract;BD	5.00E+00	g	Sulfate	9.00E-02	%	9.61E+01	4.68E-02	mmol/L	Sulfate	3.90E-01	mmol/L	fe3	4.56E-02	mmol/L
Yeast Extract;BD	5.00E+00	g	Phosphate	3.27E+00	%	9.50E+01	1.72E+00	mmol/L	Phosphate	4.44E+00	mmol/L	so4	3.90E-01	mmol/L
Yeast Extract;BNID:114108	assumed 1L	g	Magnesium	4.05E+01	mg/L	2.43E+01	1.67E+00	mmol/L	Magnesium	1.75E+00	mmol/L	pi	4.44E+00	mmol/L
Yeast Extract;BD	5.00E+00	g	Potassium	3.20E+04	μg/g	7.45E+01	2.14E+00	mmol/L	Potassium	2.58E+00	mmol/L	mg2	1.75E+00	mmol/L
Yeast Extract;BD	5.00E+00	g	Alanine	5.60E+00	%	8.91E+01	3.14E+00	mmol/L	Alanine	6.73E+00	mmol/L	k	2.58E+00	mmol/L
Yeast Extract;BD	5.00E+00	g	Aspartic	5.30E+00	%	1.33E+02	1.99E+00	mmol/L	Aspartic	5.90E+00	mmol/L	ala__L	6.73E+00	mmol/L
Yeast Extract;BD	5.00E+00	g	Asparagine	1.00E+00	%	1.32E+02	3.78E-01	mmol/L	Asparagine	8.33E-01	mmol/L	asp__L	5.90E+00	mmol/L
Yeast Extract;BD	5.00E+00	g	Glutamic	9.40E+00	%	1.47E+02	3.19E+00	mmol/L	Glutamic	1.35E+01	mmol/L	asn__L	8.33E-01	mmol/L
Yeast Extract;BD	5.00E+00	g	Glutamine	2.00E-01	%	1.46E+02	6.84E-02	mmol/L	Glutamine	1.37E-01	mmol/L	glu__L	1.35E+01	mmol/L
Yeast Extract;BD	5.00E+00	g	Glycine	3.00E+00	%	7.51E+01	2.00E+00	mmol/L	Glycine	4.26E+00	mmol/L	gln__L	1.37E-01	mmol/L
Yeast Extract;BD	5.00E+00	g	Histidine	1.30E+00	%	1.55E+02	4.19E-01	mmol/L	Histidine	1.64E+00	mmol/L	gly	4.26E+00	mmol/L
Yeast Extract;BD	5.00E+00	g	Isoleucine	3.00E+00	%	1.31E+02	1.14E+00	mmol/L	Isoleucine	5.34E+00	mmol/L	his__L	1.64E+00	mmol/L
Yeast Extract;BD	5.00E+00	g	Leucine	4.10E+00	%	1.31E+02	1.56E+00	mmol/L	Leucine	7.28E+00	mmol/L	ile__L	5.34E+00	mmol/L
Yeast Extract;BD	5.00E+00	g	Lysine	4.60E+00	%	1.46E+02	1.57E+00	mmol/L	Lysine	5.81E+00	mmol/L	leu__L	7.28E+00	mmol/L
Yeast Extract;BD	5.00E+00	g	Methionine	8.00E-01	%	1.49E+02	2.68E-01	mmol/L	Methionine	1.68E+00	mmol/L	lys__L	5.81E+00	mmol/L
Yeast Extract;BD	5.00E+00	g	Phenylalanine	2.60E+00	%	1.65E+02	7.87E-01	mmol/L	Phenylalanine	3.93E+00	mmol/L	met__L	1.68E+00	mmol/L
Yeast Extract;BD	5.00E+00	g	Proline	2.00E+00	%	1.15E+02	8.69E-01	mmol/L	Proline	6.60E+00	mmol/L	phe__L	3.93E+00	mmol/L
Yeast Extract;BD	5.00E+00	g	Serine	1.60E+00	%	1.05E+02	7.61E-01	mmol/L	Serine	2.85E+00	mmol/L	pro__L	6.60E+00	mmol/L
Yeast Extract;BD	5.00E+00	g	Threonine	1.60E+00	%	1.19E+02	6.72E-01	mmol/L	Threonine	2.18E+00	mmol/L	ser__L	2.85E+00	mmol/L
Yeast Extract;BD	5.00E+00	g	Tryptophan	5.00E-01	%	2.04E+02	1.22E-01	mmol/L	Tryptophan	5.14E-01	mmol/L	thr__L	2.18E+00	mmol/L
Yeast Extract;BD	5.00E+00	g	Tyrosine	1.20E+00	%	1.81E+02	3.31E-01	mmol/L	Tyrosine	1.05E+00	mmol/L	trp__L	5.14E-01	mmol/L
Yeast Extract;BD	5.00E+00	g	Valine	3.50E+00	%	1.17E+02	1.49E+00	mmol/L	Valine	6.53E+00	mmol/L	tyr__L	1.05E+00	mmol/L
Yeast Extract;BD	5.00E+00	g	Arginine	2.60E+00	%	1.74E+02	7.46E-01	mmol/L	Arginine	3.62E+00	mmol/L	val__L	6.53E+00	mmol/L
Yeast Extract;BD	5.00E+00	g	Cystine	2.00E-01	%	2.40E+02	4.16E-02	mmol/L	Cystine	1.66E-01	mmol/L	arg__L	3.62E+00	mmol/L
Yeast Extract;BD	5.00E+00	g	Aluminum	3.10E+00	μg/g	2.70E+01	5.74E-04	mmol/L	Aluminum	5.74E-04	mmol/L	cys__L	3.33E-01	mmol/L
Yeast Extract;BD	5.00E+00	g	Barium	1.30E+00	μg/g	1.37E+02	4.73E-05	mmol/L	Barium	4.73E-05	mmol/L	cd2	6.67E-05	mmol/L
Yeast Extract;BD	5.00E+00	g	Cadmium	1.50E+00	μg/g	1.12E+02	6.67E-05	mmol/L	Cadmium	6.67E-05	mmol/L	cobalt2	2.97E-04	mmol/L
Yeast Extract;PMID:13949853	5.00E+00	g	Cobalt	3.50E+00	μg/g	5.89E+01	2.97E-04	mmol/L	Cobalt	2.97E-04	mmol/L	cu	5.29E-03	mmol/L
Yeast Extract;BNID:114108	assumed 1L	g	Chromium	3.08E+01	μg/L	5.20E+01	5.93E-04	mmol/L	Chromium	1.13E-02	mmol/L	cu2	5.29E-03	mmol/L
Yeast Extract;PMID:13949853	5.00E+00	g	Gallium	9.00E-02	μg/g	6.97E+01	6.45E-06	mmol/L	Gallium	6.45E-06	mmol/L	mn2	1.10E-02	mmol/L
Yeast Extract;BNID:114108	assumed 1L	g	Cooper	3.14E+02	μg/L	6.36E+01	4.95E-03	mmol/L	Cooper	1.06E-02	mmol/L	ni2	2.08E-03	mmol/L
Yeast Extract;BNID:114108	assumed 1L	g	Manganese	2.64E+02	μg/L	5.49E+01	4.80E-03	mmol/L	Manganese	1.10E-02	mmol/L	zn2	4.94E-01	mmol/L
Yeast Extract;BNID:114108	assumed 1L	g	Nickel	3.20E+01	μg/L	5.87E+01	5.45E-04	mmol/L	Nickel	2.08E-03	mmol/L	ade	3.27E-01	mmol/L
Yeast Extract;BNID:114108	assumed 1L	g	Lead	1.74E+00	μg/L	2.07E+02	8.39E-06	mmol/L	Lead	1.74E-05	mmol/L	gua	3.06E-01	mmol/L
Yeast Extract;PMID:13949853	5.00E+00	g	Srontium	1.10E+00	μg/g	8.76E+01	6.28E-05	mmol/L	Srontium	6.28E-05	mmol/L	csn	1.96E-01	mmol/L
Yeast Extract;PMID:13949853	5.00E+00	g	Vanadium	4.37E+01	μg/g	5.09E+01	4.29E-03	mmol/L	Vanadium	4.29E-03	mmol/L	ura	2.81E-01	mmol/L
Yeast Extract;PMID:13949853	5.00E+00	g	Tin	9.00E-02	μg/g	1.19E+02	3.79E-06	mmol/L	Tin	3.79E-06	mmol/L	nh4	2.30E+00	mmol/L
Yeast Extract;BNID:114108	assumed 1L	g	Zinc	1.85E+04	μg/L	6.54E+01	2.83E-01	mmol/L	Zinc	4.94E-01	mmol/L	man	1.27E+00	mmol/L
Yeast Extract;PMID:13949853	5.00E+00	g	Titanium	3.00E+00	μg/g	4.79E+01	3.13E-04	mmol/L	Titanium	3.13E-04	mmol/L	pnto__R	2.42E-03	mmol/L
Yeast Extract;PMID:13949853	5.00E+00	g	Molybdenum	5.90E+00	μg/g	9.60E+01	3.07E-04	mmol/L	Molybdenum	3.07E-04	mmol/L	btn	2.76E-05	mmol/L
Yeast Extract;SARWAR et al.	5.00E+00	g	Adenine	8.84E+02	mg/100g	1.35E+02	3.27E-01	mmol/L	Adenine	3.27E-01	mmol/L	ascb__L	8.52E-05	mmol/L
Yeast Extract;SARWAR et al.	5.00E+00	g	Guanine	9.25E+02	mg/100g	1.51E+02	3.06E-01	mmol/L	Guanine	3.06E-01	mmol/L	thm	2.07E-03	mmol/L
Yeast Extract;SARWAR et al.	5.00E+00	g	Cytosine	4.36E+02	mg/100g	1.11E+02	1.96E-01	mmol/L	Cytosine	1.96E-01	mmol/L	nac	1.63E-02	mmol/L
Yeast Extract;SARWAR et al.	5.00E+00	g	Uracil	6.31E+02	mg/100g	1.12E+02	2.81E-01	mmol/L	Uracil	2.81E-01	mmol/L	pydx	4.43E-04	mmol/L
Yeast Extract;SARWAR et al.	5.00E+00	g	Ammonia	8.30E-01	%	1.80E+01	2.30E+00	mmol/L	Ammonium	2.30E+00	mmol/L	chol	1.54E-02	mmol/L
Yeast Extract;SARWAR et al.	5.00E+00	g	Cellulose	7.00E-02	%	3.42E+02	1.02E-02	mmol/L	Cellobiose	1.02E-02	mmol/L	adocbl	2.58E-09	mmol/L
Yeast Extract;SARWAR et al.	5.00E+00	g	Mannose	4.58E+00	%	1.80E+02	1.27E+00	mmol/L	Mannose	1.27E+00	mmol/L	o2	1.82E+01	mmol/L
Yeast Extract;SARWAR et al.	5.00E+00	g	Folate	2.24E+01	μg/g	4.41E+02	2.54E-04	mmol/L	Folate	2.54E-04	mmol/L	h2o	5.55E+04	mmol/L
Yeast Extract;SARWAR et al.	5.00E+00	g	Pantothenate	1.06E+02	μg/g	2.19E+02	2.42E-03	mmol/L	Pantothenate	2.42E-03	mmol/L	h	1.00E-04	mmol/L
Yeast Extract;SARWAR et al.	5.00E+00	g	Biotin	1.34E+00	μg/g	2.43E+02	2.76E-05	mmol/L	Biotin	2.76E-05	mmol/L
Yeast Extract;SARWAR et al.	5.00E+00	g	Selenium	7.90E+00	µg/100g	7.19E+01	5.49E-06	mmol/L	Selenium	5.49E-06	mmol/L
Yeast Extract;FoodData	5.00E+00	g	Vitamin C, total ascorbic acid	3.00E-01	mg/100g	1.76E+02	8.52E-05	mmol/L	Vitamin C, total ascorbic acid	8.52E-05	mmol/L
Yeast Extract;FoodData	5.00E+00	g	Thiamin	1.10E+01	mg/100g	2.65E+02	2.07E-03	mmol/L	Thiamin	2.07E-03	mmol/L
Yeast Extract;FoodData	5.00E+00	g	Riboflavin	4.00E+00	mg/100g	3.76E+02	5.31E-04	mmol/L	Riboflavin	5.31E-04	mmol/L
Yeast Extract;FoodData	5.00E+00	g	Niacin	4.02E+01	mg/100g	1.23E+02	1.63E-02	mmol/L	Niacin	1.63E-02	mmol/L
Yeast Extract;FoodData	5.00E+00	g	Vitamin B-6	1.50E+00	mg/100g	1.69E+02	4.43E-04	mmol/L	Vitamin B-6	4.43E-04	mmol/L
Yeast Extract;FoodData	5.00E+00	g	Choline, total	3.20E+01	mg/100g	1.04E+02	1.54E-02	mmol/L	Choline, total	1.54E-02	mmol/L
Yeast Extract;FoodData	5.00E+00	g	Vitamin B-12	7.00E-02	µg/100g	1.36E+03	2.58E-09	mmol/L	Vitamin B-12	2.58E-09	mmol/L
Tryptone;BD	1.00E+01	g	Sodium	3.39E+04	μg/g	2.30E+01	1.47E+01	mmol/L	Oxygen	1.82E+01	mmol/L
Tryptone;BD	1.00E+01	g	Chloride	6.00E-02	%	3.55E+01	1.69E-01	mmol/L	Water	5.55E+04	mmol/L
Tryptone;BD	1.00E+01	g	Calcium	2.56E+02	μg/g	4.01E+01	6.39E-02	mmol/L	Protons	1.00E-04	mmol/L
Tryptone;BD	1.00E+01	g	Iron	2.30E+01	μg/g	5.58E+01	4.12E-03	mmol/L
Tryptone;BD	1.00E+01	g	Sulfate	3.30E-01	%	9.61E+01	3.44E-01	mmol/L
Tryptone;BD	1.00E+01	g	Phosphate	2.58E+00	%	9.50E+01	2.72E+00	mmol/L
Tryptone;BD	1.00E+01	g	Magnesium	1.95E+02	μg/g	2.43E+01	8.02E-02	mmol/L
Tryptone;BD	1.00E+01	g	Potassium	3.26E+03	μg/g	7.45E+01	4.37E-01	mmol/L
Tryptone;BD	1.00E+01	g	Alanine	3.20E+00	%	8.91E+01	3.59E+00	mmol/L
Tryptone;BD	1.00E+01	g	Aspartic	5.20E+00	%	1.33E+02	3.91E+00	mmol/L
Tryptone;BD	1.00E+01	g	Asparagine	6.00E-01	%	1.32E+02	4.54E-01	mmol/L
Tryptone;BD	1.00E+01	g	Glutamic	1.51E+01	%	1.47E+02	1.03E+01	mmol/L
Tryptone;BD	1.00E+01	g	Glutamine	1.00E-01	%	1.46E+02	6.84E-02	mmol/L
Tryptone;BD	1.00E+01	g	Glycine	1.70E+00	%	7.51E+01	2.26E+00	mmol/L
Tryptone;BD	1.00E+01	g	Histidine	1.90E+00	%	1.55E+02	1.22E+00	mmol/L
Tryptone;BD	1.00E+01	g	Isoleucine	5.50E+00	%	1.31E+02	4.19E+00	mmol/L
Tryptone;BD	1.00E+01	g	Leucine	7.50E+00	%	1.31E+02	5.72E+00	mmol/L
Tryptone;BD	1.00E+01	g	Lysine	6.20E+00	%	1.46E+02	4.24E+00	mmol/L
Tryptone;BD	1.00E+01	g	Methionine	2.10E+00	%	1.49E+02	1.41E+00	mmol/L
Tryptone;BD	1.00E+01	g	Phenylalanine	5.20E+00	%	1.65E+02	3.15E+00	mmol/L
Tryptone;BD	1.00E+01	g	Proline	6.60E+00	%	1.15E+02	5.73E+00	mmol/L
Tryptone;BD	1.00E+01	g	Serine	2.20E+00	%	1.05E+02	2.09E+00	mmol/L
Tryptone;BD	1.00E+01	g	Threonine	1.80E+00	%	1.19E+02	1.51E+00	mmol/L
Tryptone;BD	1.00E+01	g	Tryptophan	8.00E-01	%	2.04E+02	3.92E-01	mmol/L
Tryptone;BD	1.00E+01	g	Tyrosine	1.30E+00	%	1.81E+02	7.17E-01	mmol/L
Tryptone;BD	1.00E+01	g	Valine	5.90E+00	%	1.17E+02	5.04E+00	mmol/L
Tryptone;BD	1.00E+01	g	Arginine	5.00E+00	%	1.74E+02	2.87E+00	mmol/L
Tryptone;BD	1.00E+01	g	Cystine	3.00E-01	%	2.40E+02	1.25E-01	mmol/L
Tryptone; BNID:114108	assumed 1L	g	Chromium	5.54E+02	μg/L	5.20E+01	1.07E-02	mmol/L
Tryptone; BNID:114108	assumed 1L	g	Cooper	3.58E+02	μg/L	6.36E+01	5.63E-03	mmol/L
Tryptone; BNID:114108	assumed 1L	g	Manganese	3.42E+02	μg/L	5.49E+01	6.23E-03	mmol/L
Tryptone; BNID:114108	assumed 1L	g	Nickel	9.00E+01	μg/L	5.87E+01	1.53E-03	mmol/L
Tryptone; BNID:114108	assumed 1L	g	Lead	1.87E+00	μg/L	2.07E+02	9.05E-06	mmol/L
Tryptone; BNID:114108	assumed 1L	g	Zinc	1.38E+04	μg/L	6.54E+01	2.11E-01	mmol/L
NaCl	1.00E+01	g	Sodium	1.71E-01	mol	2.30E+01	1.71E+02	mmol/L
NaCl	1.00E+01	g	Chloride	1.71E-01	mol	3.55E+01	1.71E+02	mmol/L

## Sheet: STEP 5
MEDIUM	QUANTITY	UNIT	MOLECULAR COMPOUND PER MEDIUM	QUANTITY	UNIT	MOLECULAR WEIGHT	MOLECULAR CONCENTRATION IN MEDIUM	UNIT	MOLECULAR COMPOUND IN TOTAL	MOLECULAR CONCENTRATION IN TOTAL	UNIT	BIGG METABOLITE IN TOTAL	MOLECULAR CONCENTRATION IN TOTAL	UNIT	PHYSIOLOGICAL/PHYSICOCHEMICAL FACTOR	MOLECULAR CONCENTRATION IN TOTAL	UNIT	EXCHANGE REACTION	MOLECULAR CONCENTRATION IN TOTAL	UNIT
Yeast Extract;BD	5.00E+00	g	Sodium	4.90E+03	μg/g	2.30E+01	1.07E+00	mmol/L	Sodium	1.87E+02	mmol/L	na1	1.87E+02	mmol/L	na1	1.87E+02	mmol/L	EX_na1(e)	1.87E+02	mmol/L
Yeast Extract;BD	5.00E+00	g	Chloride	3.80E-01	%	3.55E+01	5.36E-01	mmol/L	Chloride	1.72E+02	mmol/L	cl	1.72E+02	mmol/L	cl	1.72E+02	mmol/L	EX_cl(e)	1.72E+02	mmol/L
Yeast Extract;BD	5.00E+00	g	Calcium	1.30E+02	μg/g	4.01E+01	1.62E-02	mmol/L	Calcium	8.01E-02	mmol/L	ca2	8.01E-02	mmol/L	ca2	8.01E-02	mmol/L	EX_ca2(e)	8.01E-02	mmol/L
Yeast Extract;BNID:114108	assumed 1L	g	Iron	4.86E+03	μg/L	5.58E+01	8.71E-02	mmol/L	Iron	9.12E-02	mmol/L	fe2	4.56E-02	mmol/L	fe2	4.56E-02	mmol/L	EX_fe2(e)	4.56E-02	mmol/L
Yeast Extract;BD	5.00E+00	g	Sulfate	9.00E-02	%	9.61E+01	4.68E-02	mmol/L	Sulfate	3.90E-01	mmol/L	fe3	4.56E-02	mmol/L	fe3	4.56E-02	mmol/L	EX_fe3(e)	4.56E-02	mmol/L
Yeast Extract;BD	5.00E+00	g	Phosphate	3.27E+00	%	9.50E+01	1.72E+00	mmol/L	Phosphate	4.44E+00	mmol/L	so4	3.90E-01	mmol/L	so4	3.90E-01	mmol/L	EX_so4(e)	3.90E-01	mmol/L
Yeast Extract;BNID:114108	assumed 1L	g	Magnesium	4.05E+01	mg/L	2.43E+01	1.67E+00	mmol/L	Magnesium	1.75E+00	mmol/L	pi	4.44E+00	mmol/L	pi	4.44E+00	mmol/L	EX_pi(e)	4.44E+00	mmol/L
Yeast Extract;BD	5.00E+00	g	Potassium	3.20E+04	μg/g	7.45E+01	2.14E+00	mmol/L	Potassium	2.58E+00	mmol/L	mg2	1.75E+00	mmol/L	mg2	1.75E+00	mmol/L	EX_mg2(e)	1.75E+00	mmol/L
Yeast Extract;BD	5.00E+00	g	Alanine	5.60E+00	%	8.91E+01	3.14E+00	mmol/L	Alanine	6.73E+00	mmol/L	k	2.58E+00	mmol/L	k	2.58E+00	mmol/L	EX_k(e)	2.58E+00	mmol/L
Yeast Extract;BD	5.00E+00	g	Aspartic	5.30E+00	%	1.33E+02	1.99E+00	mmol/L	Aspartic	5.90E+00	mmol/L	ala__L	6.73E+00	mmol/L	ala__L	6.73E+00	mmol/L	EX_ala__L(e)	6.73E+00	mmol/L
Yeast Extract;BD	5.00E+00	g	Asparagine	1.00E+00	%	1.32E+02	3.78E-01	mmol/L	Asparagine	8.33E-01	mmol/L	asp__L	5.90E+00	mmol/L	asp__L	5.90E+00	mmol/L	EX_asp__L(e)	5.90E+00	mmol/L
Yeast Extract;BD	5.00E+00	g	Glutamic	9.40E+00	%	1.47E+02	3.19E+00	mmol/L	Glutamic	1.35E+01	mmol/L	asn__L	8.33E-01	mmol/L	asn__L	8.33E-01	mmol/L	EX_asn__L(e)	8.33E-01	mmol/L
Yeast Extract;BD	5.00E+00	g	Glutamine	2.00E-01	%	1.46E+02	6.84E-02	mmol/L	Glutamine	1.37E-01	mmol/L	glu__L	1.35E+01	mmol/L	glu__L	1.35E+01	mmol/L	EX_glu__L(e)	1.35E+01	mmol/L
Yeast Extract;BD	5.00E+00	g	Glycine	3.00E+00	%	7.51E+01	2.00E+00	mmol/L	Glycine	4.26E+00	mmol/L	gln__L	1.37E-01	mmol/L	gln__L	1.37E-01	mmol/L	EX_gln__L(e)	1.37E-01	mmol/L
Yeast Extract;BD	5.00E+00	g	Histidine	1.30E+00	%	1.55E+02	4.19E-01	mmol/L	Histidine	1.64E+00	mmol/L	gly	4.26E+00	mmol/L	gly	4.26E+00	mmol/L	EX_gly(e)	4.26E+00	mmol/L
Yeast Extract;BD	5.00E+00	g	Isoleucine	3.00E+00	%	1.31E+02	1.14E+00	mmol/L	Isoleucine	5.34E+00	mmol/L	his__L	1.64E+00	mmol/L	his__L	1.64E+00	mmol/L	EX_his__L(e)	1.64E+00	mmol/L
Yeast Extract;BD	5.00E+00	g	Leucine	4.10E+00	%	1.31E+02	1.56E+00	mmol/L	Leucine	7.28E+00	mmol/L	ile__L	5.34E+00	mmol/L	ile__L	5.34E+00	mmol/L	EX_ile__L(e)	5.34E+00	mmol/L
Yeast Extract;BD	5.00E+00	g	Lysine	4.60E+00	%	1.46E+02	1.57E+00	mmol/L	Lysine	5.81E+00	mmol/L	leu__L	7.28E+00	mmol/L	leu__L	7.28E+00	mmol/L	EX_leu__L(e)	7.28E+00	mmol/L
Yeast Extract;BD	5.00E+00	g	Methionine	8.00E-01	%	1.49E+02	2.68E-01	mmol/L	Methionine	1.68E+00	mmol/L	lys__L	5.81E+00	mmol/L	lys__L	5.81E+00	mmol/L	EX_lys__L(e)	5.81E+00	mmol/L
Yeast Extract;BD	5.00E+00	g	Phenylalanine	2.60E+00	%	1.65E+02	7.87E-01	mmol/L	Phenylalanine	3.93E+00	mmol/L	met__L	1.68E+00	mmol/L	met__L	1.68E+00	mmol/L	EX_met__L(e)	1.68E+00	mmol/L
Yeast Extract;BD	5.00E+00	g	Proline	2.00E+00	%	1.15E+02	8.69E-01	mmol/L	Proline	6.60E+00	mmol/L	phe__L	3.93E+00	mmol/L	phe__L	3.93E+00	mmol/L	EX_phe__L(e)	3.93E+00	mmol/L
Yeast Extract;BD	5.00E+00	g	Serine	1.60E+00	%	1.05E+02	7.61E-01	mmol/L	Serine	2.85E+00	mmol/L	pro__L	6.60E+00	mmol/L	pro__L	6.60E+00	mmol/L	EX_pro__L(e)	6.60E+00	mmol/L
Yeast Extract;BD	5.00E+00	g	Threonine	1.60E+00	%	1.19E+02	6.72E-01	mmol/L	Threonine	2.18E+00	mmol/L	ser__L	2.85E+00	mmol/L	ser__L	2.85E+00	mmol/L	EX_ser__L(e)	2.85E+00	mmol/L
Yeast Extract;BD	5.00E+00	g	Tryptophan	5.00E-01	%	2.04E+02	1.22E-01	mmol/L	Tryptophan	5.14E-01	mmol/L	thr__L	2.18E+00	mmol/L	thr__L	2.18E+00	mmol/L	EX_thr__L(e)	2.18E+00	mmol/L
Yeast Extract;BD	5.00E+00	g	Tyrosine	1.20E+00	%	1.81E+02	3.31E-01	mmol/L	Tyrosine	1.05E+00	mmol/L	trp__L	5.14E-01	mmol/L	trp__L	5.14E-01	mmol/L	EX_trp__L(e)	5.14E-01	mmol/L
Yeast Extract;BD	5.00E+00	g	Valine	3.50E+00	%	1.17E+02	1.49E+00	mmol/L	Valine	6.53E+00	mmol/L	tyr__L	1.05E+00	mmol/L	tyr__L	1.05E+00	mmol/L	EX_tyr__L(e)	1.05E+00	mmol/L
Yeast Extract;BD	5.00E+00	g	Arginine	2.60E+00	%	1.74E+02	7.46E-01	mmol/L	Arginine	3.62E+00	mmol/L	val__L	6.53E+00	mmol/L	val__L	6.53E+00	mmol/L	EX_val__L(e)	6.53E+00	mmol/L
Yeast Extract;BD	5.00E+00	g	Cystine	2.00E-01	%	2.40E+02	4.16E-02	mmol/L	Cystine	1.66E-01	mmol/L	arg__L	3.62E+00	mmol/L	arg__L	3.62E+00	mmol/L	EX_arg__L(e)	3.62E+00	mmol/L
Yeast Extract;BD	5.00E+00	g	Aluminum	3.10E+00	μg/g	2.70E+01	5.74E-04	mmol/L	Aluminum	5.74E-04	mmol/L	cys__L	3.33E-01	mmol/L	cys__L	3.33E-01	mmol/L	EX_cys__L(e)	3.33E-01	mmol/L
Yeast Extract;BD	5.00E+00	g	Barium	1.30E+00	μg/g	1.37E+02	4.73E-05	mmol/L	Barium	4.73E-05	mmol/L	cd2	6.67E-05	mmol/L	cd2	6.67E-05	mmol/L	EX_cd2(e)	6.67E-05	mmol/L
Yeast Extract;BD	5.00E+00	g	Cadmium	1.50E+00	μg/g	1.12E+02	6.67E-05	mmol/L	Cadmium	6.67E-05	mmol/L	cobalt2	2.97E-04	mmol/L	cobalt2	2.97E-04	mmol/L	EX_cobalt2(e)	2.97E-04	mmol/L
Yeast Extract;PMID:13949853	5.00E+00	g	Cobalt	3.50E+00	μg/g	5.89E+01	2.97E-04	mmol/L	Cobalt	2.97E-04	mmol/L	cu	5.29E-03	mmol/L	cu	5.29E-03	mmol/L	EX_cu(e)	5.29E-03	mmol/L
Yeast Extract;BNID:114108	assumed 1L	g	Chromium	3.08E+01	μg/L	5.20E+01	5.93E-04	mmol/L	Chromium	1.13E-02	mmol/L	cu2	5.29E-03	mmol/L	cu2	5.29E-03	mmol/L	EX_cu2(e)	5.29E-03	mmol/L
Yeast Extract;PMID:13949853	5.00E+00	g	Gallium	9.00E-02	μg/g	6.97E+01	6.45E-06	mmol/L	Gallium	6.45E-06	mmol/L	mn2	1.10E-02	mmol/L	mn2	1.10E-02	mmol/L	EX_mn2(e)	1.10E-02	mmol/L
Yeast Extract;BNID:114108	assumed 1L	g	Cooper	3.14E+02	μg/L	6.36E+01	4.95E-03	mmol/L	Cooper	1.06E-02	mmol/L	ni2	2.08E-03	mmol/L	ni2	2.08E-03	mmol/L	EX_ni2(e)	2.08E-03	mmol/L
Yeast Extract;BNID:114108	assumed 1L	g	Manganese	2.64E+02	μg/L	5.49E+01	4.80E-03	mmol/L	Manganese	1.10E-02	mmol/L	zn2	4.94E-01	mmol/L	zn2	4.94E-01	mmol/L	EX_zn2(e)	4.94E-01	mmol/L
Yeast Extract;BNID:114108	assumed 1L	g	Nickel	3.20E+01	μg/L	5.87E+01	5.45E-04	mmol/L	Nickel	2.08E-03	mmol/L	ade	3.27E-01	mmol/L	ade	3.27E-01	mmol/L	EX_ade(e)	3.27E-01	mmol/L
Yeast Extract;BNID:114108	assumed 1L	g	Lead	1.74E+00	μg/L	2.07E+02	8.39E-06	mmol/L	Lead	1.74E-05	mmol/L	gua	3.06E-01	mmol/L	gua	3.06E-01	mmol/L	EX_gua(e)	3.06E-01	mmol/L
Yeast Extract;PMID:13949853	5.00E+00	g	Srontium	1.10E+00	μg/g	8.76E+01	6.28E-05	mmol/L	Srontium	6.28E-05	mmol/L	csn	1.96E-01	mmol/L	csn	1.96E-01	mmol/L	EX_csn(e)	1.96E-01	mmol/L
Yeast Extract;PMID:13949853	5.00E+00	g	Vanadium	4.37E+01	μg/g	5.09E+01	4.29E-03	mmol/L	Vanadium	4.29E-03	mmol/L	ura	2.81E-01	mmol/L	ura	2.81E-01	mmol/L	EX_ura(e)	2.81E-01	mmol/L
Yeast Extract;PMID:13949853	5.00E+00	g	Tin	9.00E-02	μg/g	1.19E+02	3.79E-06	mmol/L	Tin	3.79E-06	mmol/L	nh4	2.30E+00	mmol/L	nh4	2.30E+00	mmol/L	EX_nh4(e)	2.30E+00	mmol/L
Yeast Extract;BNID:114108	assumed 1L	g	Zinc	1.85E+04	μg/L	6.54E+01	2.83E-01	mmol/L	Zinc	4.94E-01	mmol/L	man	1.27E+00	mmol/L	man	1.27E+00	mmol/L	EX_man(e)	1.27E+00	mmol/L
Yeast Extract;PMID:13949853	5.00E+00	g	Titanium	3.00E+00	μg/g	4.79E+01	3.13E-04	mmol/L	Titanium	3.13E-04	mmol/L	pnto__R	2.42E-03	mmol/L	pnto__R	2.42E-03	mmol/L	EX_pnto__R(e)	2.42E-03	mmol/L
Yeast Extract;PMID:13949853	5.00E+00	g	Molybdenum	5.90E+00	μg/g	9.60E+01	3.07E-04	mmol/L	Molybdenum	3.07E-04	mmol/L	btn	2.76E-05	mmol/L	btn	2.76E-05	mmol/L	EX_btn(e)	2.76E-05	mmol/L
Yeast Extract;SARWAR et al.	5.00E+00	g	Adenine	8.84E+02	mg/100g	1.35E+02	3.27E-01	mmol/L	Adenine	3.27E-01	mmol/L	ascb__L	8.52E-05	mmol/L	ascb__L	8.52E-05	mmol/L	EX_ascb__L(e)	8.52E-05	mmol/L
Yeast Extract;SARWAR et al.	5.00E+00	g	Guanine	9.25E+02	mg/100g	1.51E+02	3.06E-01	mmol/L	Guanine	3.06E-01	mmol/L	thm	2.07E-03	mmol/L	thm	2.07E-03	mmol/L	EX_thm(e)	2.07E-03	mmol/L
Yeast Extract;SARWAR et al.	5.00E+00	g	Cytosine	4.36E+02	mg/100g	1.11E+02	1.96E-01	mmol/L	Cytosine	1.96E-01	mmol/L	nac	1.63E-02	mmol/L	nac	1.63E-02	mmol/L	EX_nac(e)	1.63E-02	mmol/L
Yeast Extract;SARWAR et al.	5.00E+00	g	Uracil	6.31E+02	mg/100g	1.12E+02	2.81E-01	mmol/L	Uracil	2.81E-01	mmol/L	pydx	4.43E-04	mmol/L	pydx	4.43E-04	mmol/L	EX_pydx(e)	4.43E-04	mmol/L
Yeast Extract;SARWAR et al.	5.00E+00	g	Ammonia	8.30E-01	%	1.80E+01	2.30E+00	mmol/L	Ammonium	2.30E+00	mmol/L	chol	1.54E-02	mmol/L	chol	1.54E-02	mmol/L	EX_chol(e)	1.54E-02	mmol/L
Yeast Extract;SARWAR et al.	5.00E+00	g	Cellulose	7.00E-02	%	3.42E+02	1.02E-02	mmol/L	Cellobiose	1.02E-02	mmol/L	adocbl	2.58E-09	mmol/L	adocbl	2.58E-09	mmol/L	EX_adocbl(e)	2.58E-09	mmol/L
Yeast Extract;SARWAR et al.	5.00E+00	g	Mannose	4.58E+00	%	1.80E+02	1.27E+00	mmol/L	Mannose	1.27E+00	mmol/L	o2	1.82E+01	mmol/L	o2	1.82E+01	mmol/L	EX_o2(e)	1.82E+01	mmol/L
Yeast Extract;SARWAR et al.	5.00E+00	g	Folate	2.24E+01	μg/g	4.41E+02	2.54E-04	mmol/L	Folate	2.54E-04	mmol/L	h2o	5.55E+04	mmol/L	h2o	5.55E+04	mmol/L	EX_h2o(e)	5.55E+04	mmol/L
Yeast Extract;SARWAR et al.	5.00E+00	g	Pantothenate	1.06E+02	μg/g	2.19E+02	2.42E-03	mmol/L	Pantothenate	2.42E-03	mmol/L	h	1.00E-04	mmol/L	h	1.00E-04	mmol/L	EX_h(e)	1.00E-04	mmol/L
Yeast Extract;SARWAR et al.	5.00E+00	g	Biotin	1.34E+00	μg/g	2.43E+02	2.76E-05	mmol/L	Biotin	2.76E-05	mmol/L
Yeast Extract;SARWAR et al.	5.00E+00	g	Selenium	7.90E+00	µg/100g	7.19E+01	5.49E-06	mmol/L	Selenium	5.49E-06	mmol/L
Yeast Extract;FoodData	5.00E+00	g	Vitamin C, total ascorbic acid	3.00E-01	mg/100g	1.76E+02	8.52E-05	mmol/L	Vitamin C, total ascorbic acid	8.52E-05	mmol/L
Yeast Extract;FoodData	5.00E+00	g	Thiamin	1.10E+01	mg/100g	2.65E+02	2.07E-03	mmol/L	Thiamin	2.07E-03	mmol/L
Yeast Extract;FoodData	5.00E+00	g	Riboflavin	4.00E+00	mg/100g	3.76E+02	5.31E-04	mmol/L	Riboflavin	5.31E-04	mmol/L
Yeast Extract;FoodData	5.00E+00	g	Niacin	4.02E+01	mg/100g	1.23E+02	1.63E-02	mmol/L	Niacin	1.63E-02	mmol/L
Yeast Extract;FoodData	5.00E+00	g	Vitamin B-6	1.50E+00	mg/100g	1.69E+02	4.43E-04	mmol/L	Vitamin B-6	4.43E-04	mmol/L
Yeast Extract;FoodData	5.00E+00	g	Choline, total	3.20E+01	mg/100g	1.04E+02	1.54E-02	mmol/L	Choline, total	1.54E-02	mmol/L
Yeast Extract;FoodData	5.00E+00	g	Vitamin B-12	7.00E-02	µg/100g	1.36E+03	2.58E-09	mmol/L	Vitamin B-12	2.58E-09	mmol/L
Tryptone;BD	1.00E+01	g	Sodium	3.39E+04	μg/g	2.30E+01	1.47E+01	mmol/L	Oxygen	1.82E+01	mmol/L
Tryptone;BD	1.00E+01	g	Chloride	6.00E-02	%	3.55E+01	1.69E-01	mmol/L	Water	5.55E+04	mmol/L
Tryptone;BD	1.00E+01	g	Calcium	2.56E+02	μg/g	4.01E+01	6.39E-02	mmol/L	Protons	1.00E-04	mmol/L
Tryptone;BD	1.00E+01	g	Iron	2.30E+01	μg/g	5.58E+01	4.12E-03	mmol/L
Tryptone;BD	1.00E+01	g	Sulfate	3.30E-01	%	9.61E+01	3.44E-01	mmol/L
Tryptone;BD	1.00E+01	g	Phosphate	2.58E+00	%	9.50E+01	2.72E+00	mmol/L
Tryptone;BD	1.00E+01	g	Magnesium	1.95E+02	μg/g	2.43E+01	8.02E-02	mmol/L
Tryptone;BD	1.00E+01	g	Potassium	3.26E+03	μg/g	7.45E+01	4.37E-01	mmol/L
Tryptone;BD	1.00E+01	g	Alanine	3.20E+00	%	8.91E+01	3.59E+00	mmol/L
Tryptone;BD	1.00E+01	g	Aspartic	5.20E+00	%	1.33E+02	3.91E+00	mmol/L
Tryptone;BD	1.00E+01	g	Asparagine	6.00E-01	%	1.32E+02	4.54E-01	mmol/L
Tryptone;BD	1.00E+01	g	Glutamic	1.51E+01	%	1.47E+02	1.03E+01	mmol/L
Tryptone;BD	1.00E+01	g	Glutamine	1.00E-01	%	1.46E+02	6.84E-02	mmol/L
Tryptone;BD	1.00E+01	g	Glycine	1.70E+00	%	7.51E+01	2.26E+00	mmol/L
Tryptone;BD	1.00E+01	g	Histidine	1.90E+00	%	1.55E+02	1.22E+00	mmol/L
Tryptone;BD	1.00E+01	g	Isoleucine	5.50E+00	%	1.31E+02	4.19E+00	mmol/L
Tryptone;BD	1.00E+01	g	Leucine	7.50E+00	%	1.31E+02	5.72E+00	mmol/L
Tryptone;BD	1.00E+01	g	Lysine	6.20E+00	%	1.46E+02	4.24E+00	mmol/L
Tryptone;BD	1.00E+01	g	Methionine	2.10E+00	%	1.49E+02	1.41E+00	mmol/L
Tryptone;BD	1.00E+01	g	Phenylalanine	5.20E+00	%	1.65E+02	3.15E+00	mmol/L
Tryptone;BD	1.00E+01	g	Proline	6.60E+00	%	1.15E+02	5.73E+00	mmol/L
Tryptone;BD	1.00E+01	g	Serine	2.20E+00	%	1.05E+02	2.09E+00	mmol/L
Tryptone;BD	1.00E+01	g	Threonine	1.80E+00	%	1.19E+02	1.51E+00	mmol/L
Tryptone;BD	1.00E+01	g	Tryptophan	8.00E-01	%	2.04E+02	3.92E-01	mmol/L
Tryptone;BD	1.00E+01	g	Tyrosine	1.30E+00	%	1.81E+02	7.17E-01	mmol/L
Tryptone;BD	1.00E+01	g	Valine	5.90E+00	%	1.17E+02	5.04E+00	mmol/L
Tryptone;BD	1.00E+01	g	Arginine	5.00E+00	%	1.74E+02	2.87E+00	mmol/L
Tryptone;BD	1.00E+01	g	Cystine	3.00E-01	%	2.40E+02	1.25E-01	mmol/L
Tryptone; BNID:114108	assumed 1L	g	Chromium	5.54E+02	μg/L	5.20E+01	1.07E-02	mmol/L
Tryptone; BNID:114108	assumed 1L	g	Cooper	3.58E+02	μg/L	6.36E+01	5.63E-03	mmol/L
Tryptone; BNID:114108	assumed 1L	g	Manganese	3.42E+02	μg/L	5.49E+01	6.23E-03	mmol/L
Tryptone; BNID:114108	assumed 1L	g	Nickel	9.00E+01	μg/L	5.87E+01	1.53E-03	mmol/L
Tryptone; BNID:114108	assumed 1L	g	Lead	1.87E+00	μg/L	2.07E+02	9.05E-06	mmol/L
Tryptone; BNID:114108	assumed 1L	g	Zinc	1.38E+04	μg/L	6.54E+01	2.11E-01	mmol/L
NaCl	1.00E+01	g	Sodium	1.71E-01	mol	2.30E+01	1.71E+02	mmol/L
NaCl	1.00E+01	g	Chloride	1.71E-01	mol	3.55E+01	1.71E+02	mmol/L

## Sheet: STEP 6
MEDIUM	QUANTITY	UNIT	MOLECULAR COMPOUND PER MEDIUM	QUANTITY	UNIT	MOLECULAR WEIGHT	MOLECULAR CONCENTRATION IN MEDIUM	UNIT	MOLECULAR COMPOUND IN TOTAL	MOLECULAR CONCENTRATION IN TOTAL	UNIT	BIGG METABOLITE IN TOTAL	MOLECULAR CONCENTRATION IN TOTAL	UNIT	PHYSIOLOGICAL/PHYSICOCHEMICAL FACTOR	MOLECULAR CONCENTRATION IN TOTAL	UNIT	EXCHANGE REACTION	MOLECULAR CONCENTRATION IN TOTAL	UNIT	TROUBLESHOOTING EXCHANGE REACTIONS	MOLECULAR CONCENTRATION IN TOTAL	UNIT
Yeast Extract;BD	5.00E+00	g	Sodium	4.90E+03	μg/g	2.30E+01	1.07E+00	mmol/L	Sodium	1.87E+02	mmol/L	na1	1.87E+02	mmol/L	na1	1.87E+02	mmol/L	EX_na1(e)	1.87E+02	mmol/L	EX_na1(e)	1.87E+02	mmol/L
Yeast Extract;BD	5.00E+00	g	Chloride	3.80E-01	%	3.55E+01	5.36E-01	mmol/L	Chloride	1.72E+02	mmol/L	cl	1.72E+02	mmol/L	cl	1.72E+02	mmol/L	EX_cl(e)	1.72E+02	mmol/L	EX_cl(e)	1.72E+02	mmol/L
Yeast Extract;BD	5.00E+00	g	Calcium	1.30E+02	μg/g	4.01E+01	1.62E-02	mmol/L	Calcium	8.01E-02	mmol/L	ca2	8.01E-02	mmol/L	ca2	8.01E-02	mmol/L	EX_ca2(e)	8.01E-02	mmol/L	EX_ca2(e)	8.01E-02	mmol/L
Yeast Extract;BNID:114108	assumed 1L	g	Iron	4.86E+03	μg/L	5.58E+01	8.71E-02	mmol/L	Iron	9.12E-02	mmol/L	fe2	4.56E-02	mmol/L	fe2	4.56E-02	mmol/L	EX_fe2(e)	4.56E-02	mmol/L	EX_fe2(e)	4.56E-02	mmol/L
Yeast Extract;BD	5.00E+00	g	Sulfate	9.00E-02	%	9.61E+01	4.68E-02	mmol/L	Sulfate	3.90E-01	mmol/L	fe3	4.56E-02	mmol/L	fe3	4.56E-02	mmol/L	EX_fe3(e)	4.56E-02	mmol/L	EX_fe3(e)	4.56E-02	mmol/L
Yeast Extract;BD	5.00E+00	g	Phosphate	3.27E+00	%	9.50E+01	1.72E+00	mmol/L	Phosphate	4.44E+00	mmol/L	so4	3.90E-01	mmol/L	so4	3.90E-01	mmol/L	EX_so4(e)	3.90E-01	mmol/L	EX_so4(e)	3.90E-01	mmol/L
Yeast Extract;BNID:114108	assumed 1L	g	Magnesium	4.05E+01	mg/L	2.43E+01	1.67E+00	mmol/L	Magnesium	1.75E+00	mmol/L	pi	4.44E+00	mmol/L	pi	4.44E+00	mmol/L	EX_pi(e)	4.44E+00	mmol/L	EX_pi(e)	4.44E+00	mmol/L
Yeast Extract;BD	5.00E+00	g	Potassium	3.20E+04	μg/g	7.45E+01	2.14E+00	mmol/L	Potassium	2.58E+00	mmol/L	mg2	1.75E+00	mmol/L	mg2	1.75E+00	mmol/L	EX_mg2(e)	1.75E+00	mmol/L	EX_mg2(e)	1.75E+00	mmol/L
Yeast Extract;BD	5.00E+00	g	Alanine	5.60E+00	%	8.91E+01	3.14E+00	mmol/L	Alanine	6.73E+00	mmol/L	k	2.58E+00	mmol/L	k	2.58E+00	mmol/L	EX_k(e)	2.58E+00	mmol/L	EX_k(e)	2.58E+00	mmol/L
Yeast Extract;BD	5.00E+00	g	Aspartic	5.30E+00	%	1.33E+02	1.99E+00	mmol/L	Aspartic	5.90E+00	mmol/L	ala__L	6.73E+00	mmol/L	ala__L	6.73E+00	mmol/L	EX_ala__L(e)	6.73E+00	mmol/L	EX_ala__L(e)	6.73E+00	mmol/L
Yeast Extract;BD	5.00E+00	g	Asparagine	1.00E+00	%	1.32E+02	3.78E-01	mmol/L	Asparagine	8.33E-01	mmol/L	asp__L	5.90E+00	mmol/L	asp__L	5.90E+00	mmol/L	EX_asp__L(e)	5.90E+00	mmol/L	EX_asp__L(e)	5.90E+00	mmol/L
Yeast Extract;BD	5.00E+00	g	Glutamic	9.40E+00	%	1.47E+02	3.19E+00	mmol/L	Glutamic	1.35E+01	mmol/L	asn__L	8.33E-01	mmol/L	asn__L	8.33E-01	mmol/L	EX_asn__L(e)	8.33E-01	mmol/L	EX_asn__L(e)	8.33E-01	mmol/L
Yeast Extract;BD	5.00E+00	g	Glutamine	2.00E-01	%	1.46E+02	6.84E-02	mmol/L	Glutamine	1.37E-01	mmol/L	glu__L	1.35E+01	mmol/L	glu__L	1.35E+01	mmol/L	EX_glu__L(e)	1.35E+01	mmol/L	EX_glu__L(e)	1.35E+01	mmol/L
Yeast Extract;BD	5.00E+00	g	Glycine	3.00E+00	%	7.51E+01	2.00E+00	mmol/L	Glycine	4.26E+00	mmol/L	gln__L	1.37E-01	mmol/L	gln__L	1.37E-01	mmol/L	EX_gln__L(e)	1.37E-01	mmol/L	EX_gln__L(e)	1.37E-01	mmol/L
Yeast Extract;BD	5.00E+00	g	Histidine	1.30E+00	%	1.55E+02	4.19E-01	mmol/L	Histidine	1.64E+00	mmol/L	gly	4.26E+00	mmol/L	gly	4.26E+00	mmol/L	EX_gly(e)	4.26E+00	mmol/L	EX_gly(e)	4.26E+00	mmol/L
Yeast Extract;BD	5.00E+00	g	Isoleucine	3.00E+00	%	1.31E+02	1.14E+00	mmol/L	Isoleucine	5.34E+00	mmol/L	his__L	1.64E+00	mmol/L	his__L	1.64E+00	mmol/L	EX_his__L(e)	1.64E+00	mmol/L	EX_his__L(e)	1.64E+00	mmol/L
Yeast Extract;BD	5.00E+00	g	Leucine	4.10E+00	%	1.31E+02	1.56E+00	mmol/L	Leucine	7.28E+00	mmol/L	ile__L	5.34E+00	mmol/L	ile__L	5.34E+00	mmol/L	EX_ile__L(e)	5.34E+00	mmol/L	EX_ile__L(e)	5.34E+00	mmol/L
Yeast Extract;BD	5.00E+00	g	Lysine	4.60E+00	%	1.46E+02	1.57E+00	mmol/L	Lysine	5.81E+00	mmol/L	leu__L	7.28E+00	mmol/L	leu__L	7.28E+00	mmol/L	EX_leu__L(e)	7.28E+00	mmol/L	EX_leu__L(e)	7.28E+00	mmol/L
Yeast Extract;BD	5.00E+00	g	Methionine	8.00E-01	%	1.49E+02	2.68E-01	mmol/L	Methionine	1.68E+00	mmol/L	lys__L	5.81E+00	mmol/L	lys__L	5.81E+00	mmol/L	EX_lys__L(e)	5.81E+00	mmol/L	EX_lys__L(e)	5.81E+00	mmol/L
Yeast Extract;BD	5.00E+00	g	Phenylalanine	2.60E+00	%	1.65E+02	7.87E-01	mmol/L	Phenylalanine	3.93E+00	mmol/L	met__L	1.68E+00	mmol/L	met__L	1.68E+00	mmol/L	EX_met__L(e)	1.68E+00	mmol/L	EX_met__L(e)	1.68E+00	mmol/L
Yeast Extract;BD	5.00E+00	g	Proline	2.00E+00	%	1.15E+02	8.69E-01	mmol/L	Proline	6.60E+00	mmol/L	phe__L	3.93E+00	mmol/L	phe__L	3.93E+00	mmol/L	EX_phe__L(e)	3.93E+00	mmol/L	EX_phe__L(e)	3.93E+00	mmol/L
Yeast Extract;BD	5.00E+00	g	Serine	1.60E+00	%	1.05E+02	7.61E-01	mmol/L	Serine	2.85E+00	mmol/L	pro__L	6.60E+00	mmol/L	pro__L	6.60E+00	mmol/L	EX_pro__L(e)	6.60E+00	mmol/L	EX_pro__L(e)	6.60E+00	mmol/L
Yeast Extract;BD	5.00E+00	g	Threonine	1.60E+00	%	1.19E+02	6.72E-01	mmol/L	Threonine	2.18E+00	mmol/L	ser__L	2.85E+00	mmol/L	ser__L	2.85E+00	mmol/L	EX_ser__L(e)	2.85E+00	mmol/L	EX_ser__L(e)	2.85E+00	mmol/L
Yeast Extract;BD	5.00E+00	g	Tryptophan	5.00E-01	%	2.04E+02	1.22E-01	mmol/L	Tryptophan	5.14E-01	mmol/L	thr__L	2.18E+00	mmol/L	thr__L	2.18E+00	mmol/L	EX_thr__L(e)	2.18E+00	mmol/L	EX_thr__L(e)	2.18E+00	mmol/L
Yeast Extract;BD	5.00E+00	g	Tyrosine	1.20E+00	%	1.81E+02	3.31E-01	mmol/L	Tyrosine	1.05E+00	mmol/L	trp__L	5.14E-01	mmol/L	trp__L	5.14E-01	mmol/L	EX_trp__L(e)	5.14E-01	mmol/L	EX_trp__L(e)	5.14E-01	mmol/L
Yeast Extract;BD	5.00E+00	g	Valine	3.50E+00	%	1.17E+02	1.49E+00	mmol/L	Valine	6.53E+00	mmol/L	tyr__L	1.05E+00	mmol/L	tyr__L	1.05E+00	mmol/L	EX_tyr__L(e)	1.05E+00	mmol/L	EX_tyr__L(e)	1.05E+00	mmol/L
Yeast Extract;BD	5.00E+00	g	Arginine	2.60E+00	%	1.74E+02	7.46E-01	mmol/L	Arginine	3.62E+00	mmol/L	val__L	6.53E+00	mmol/L	val__L	6.53E+00	mmol/L	EX_val__L(e)	6.53E+00	mmol/L	EX_val__L(e)	6.53E+00	mmol/L
Yeast Extract;BD	5.00E+00	g	Cysteine	2.00E-01	%	2.40E+02	4.16E-02	mmol/L	Cystine	1.66E-01	mmol/L	arg__L	3.62E+00	mmol/L	arg__L	3.62E+00	mmol/L	EX_arg__L(e)	3.62E+00	mmol/L	EX_arg__L(e)	3.62E+00	mmol/L
Yeast Extract;BD	5.00E+00	g	Aluminum	3.10E+00	μg/g	2.70E+01	5.74E-04	mmol/L	Aluminum	5.74E-04	mmol/L	cys__L	3.33E-01	mmol/L	cys__L	3.33E-01	mmol/L	EX_cys__L(e)	3.33E-01	mmol/L	EX_cys__L(e)	3.33E-01	mmol/L
Yeast Extract;BD	5.00E+00	g	Barium	1.30E+00	μg/g	1.37E+02	4.73E-05	mmol/L	Barium	4.73E-05	mmol/L	cd2	6.67E-05	mmol/L	cd2	6.67E-05	mmol/L	EX_cd2(e)	6.67E-05	mmol/L	EX_cd2(e)	6.67E-05	mmol/L
Yeast Extract;BD	5.00E+00	g	Cadmium	1.50E+00	μg/g	1.12E+02	6.67E-05	mmol/L	Cadmium	6.67E-05	mmol/L	cobalt2	2.97E-04	mmol/L	cobalt2	2.97E-04	mmol/L	EX_cobalt2(e)	2.97E-04	mmol/L	EX_cobalt2(e)	2.97E-04	mmol/L
Yeast Extract;PMID:13949853	5.00E+00	g	Cobalt	3.50E+00	μg/g	5.89E+01	2.97E-04	mmol/L	Cobalt	2.97E-04	mmol/L	cu	5.29E-03	mmol/L	cu	5.29E-03	mmol/L	EX_cu(e)	5.29E-03	mmol/L	EX_cu(e)	5.29E-03	mmol/L
Yeast Extract;BNID:114108	assumed 1L	g	Chromium	3.08E+01	μg/L	5.20E+01	5.93E-04	mmol/L	Chromium	1.13E-02	mmol/L	cu2	5.29E-03	mmol/L	cu2	5.29E-03	mmol/L	EX_cu2(e)	5.29E-03	mmol/L	EX_cu2(e)	5.29E-03	mmol/L
Yeast Extract;PMID:13949853	5.00E+00	g	Gallium	9.00E-02	μg/g	6.97E+01	6.45E-06	mmol/L	Gallium	6.45E-06	mmol/L	mn2	1.10E-02	mmol/L	mn2	1.10E-02	mmol/L	EX_mn2(e)	1.10E-02	mmol/L	EX_mn2(e)	1.10E-02	mmol/L
Yeast Extract;BNID:114108	assumed 1L	g	Cooper	3.14E+02	μg/L	6.36E+01	4.95E-03	mmol/L	Cooper	1.06E-02	mmol/L	ni2	2.08E-03	mmol/L	ni2	2.08E-03	mmol/L	EX_ni2(e)	2.08E-03	mmol/L	EX_ni2(e)	2.08E-03	mmol/L
Yeast Extract;BNID:114108	assumed 1L	g	Manganese	2.64E+02	μg/L	5.49E+01	4.80E-03	mmol/L	Manganese	1.10E-02	mmol/L	zn2	4.94E-01	mmol/L	zn2	4.94E-01	mmol/L	EX_zn2(e)	4.94E-01	mmol/L	EX_zn2(e)	4.94E-01	mmol/L
Yeast Extract;BNID:114108	assumed 1L	g	Nickel	3.20E+01	μg/L	5.87E+01	5.45E-04	mmol/L	Nickel	2.08E-03	mmol/L	ade	3.27E-01	mmol/L	ade	3.27E-01	mmol/L	EX_ade(e)	3.27E-01	mmol/L	EX_ade(e)	3.27E-01	mmol/L
Yeast Extract;BNID:114108	assumed 1L	g	Lead	1.74E+00	μg/L	2.07E+02	8.39E-06	mmol/L	Lead	1.74E-05	mmol/L	gua	3.06E-01	mmol/L	gua	3.06E-01	mmol/L	EX_gua(e)	3.06E-01	mmol/L	EX_gua(e)	3.06E-01	mmol/L
Yeast Extract;PMID:13949853	5.00E+00	g	Srontium	1.10E+00	μg/g	8.76E+01	6.28E-05	mmol/L	Srontium	6.28E-05	mmol/L	csn	1.96E-01	mmol/L	csn	1.96E-01	mmol/L	EX_csn(e)	1.96E-01	mmol/L	EX_csn(e)	1.96E-01	mmol/L
Yeast Extract;PMID:13949853	5.00E+00	g	Vanadium	4.37E+01	μg/g	5.09E+01	4.29E-03	mmol/L	Vanadium	4.29E-03	mmol/L	ura	2.81E-01	mmol/L	ura	2.81E-01	mmol/L	EX_ura(e)	2.81E-01	mmol/L	EX_ura(e)	2.81E-01	mmol/L
Yeast Extract;PMID:13949853	5.00E+00	g	Tin	9.00E-02	μg/g	1.19E+02	3.79E-06	mmol/L	Tin	3.79E-06	mmol/L	nh4	2.30E+00	mmol/L	nh4	2.30E+00	mmol/L	EX_nh4(e)	2.30E+00	mmol/L	EX_nh4(e)	2.30E+00	mmol/L
Yeast Extract;BNID:114108	assumed 1L	g	Zinc	1.85E+04	μg/L	6.54E+01	2.83E-01	mmol/L	Zinc	4.94E-01	mmol/L	man	1.27E+00	mmol/L	man	1.27E+00	mmol/L	EX_man(e)	1.27E+00	mmol/L	EX_man(e)	1.27E+00	mmol/L
Yeast Extract;PMID:13949853	5.00E+00	g	Titanium	3.00E+00	μg/g	4.79E+01	3.13E-04	mmol/L	Titanium	3.13E-04	mmol/L	pnto__R	2.42E-03	mmol/L	pnto__R	2.42E-03	mmol/L	EX_pnto__R(e)	2.42E-03	mmol/L	EX_pnto__R(e)	2.42E-03	mmol/L
Yeast Extract;PMID:13949853	5.00E+00	g	Molybdenum	5.90E+00	μg/g	9.60E+01	3.07E-04	mmol/L	Molybdenum	3.07E-04	mmol/L	btn	2.76E-05	mmol/L	btn	2.76E-05	mmol/L	EX_btn(e)	2.76E-05	mmol/L	EX_btn(e)	2.76E-05	mmol/L
Yeast Extract;SARWAR et al.	5.00E+00	g	Adenine	8.84E+02	mg/100g	1.35E+02	3.27E-01	mmol/L	Adenine	3.27E-01	mmol/L	ascb__L	8.52E-05	mmol/L	ascb__L	8.52E-05	mmol/L	EX_ascb__L(e)	8.52E-05	mmol/L	EX_ascb__L(e)	8.52E-05	mmol/L
Yeast Extract;SARWAR et al.	5.00E+00	g	Guanine	9.25E+02	mg/100g	1.51E+02	3.06E-01	mmol/L	Guanine	3.06E-01	mmol/L	thm	2.07E-03	mmol/L	thm	2.07E-03	mmol/L	EX_thm(e)	2.07E-03	mmol/L	EX_thm(e)	2.07E-03	mmol/L
Yeast Extract;SARWAR et al.	5.00E+00	g	Cytosine	4.36E+02	mg/100g	1.11E+02	1.96E-01	mmol/L	Cytosine	1.96E-01	mmol/L	nac	1.63E-02	mmol/L	nac	1.63E-02	mmol/L	EX_nac(e)	1.63E-02	mmol/L	EX_nac(e)	1.63E-02	mmol/L
Yeast Extract;SARWAR et al.	5.00E+00	g	Uracil	6.31E+02	mg/100g	1.12E+02	2.81E-01	mmol/L	Uracil	2.81E-01	mmol/L	pydx	4.43E-04	mmol/L	pydx	4.43E-04	mmol/L	EX_pydx(e)	4.43E-04	mmol/L	EX_pydx(e)	4.43E-04	mmol/L
Yeast Extract;SARWAR et al.	5.00E+00	g	Ammonia	8.30E-01	%	1.80E+01	2.30E+00	mmol/L	Ammonium	2.30E+00	mmol/L	chol	1.54E-02	mmol/L	chol	1.54E-02	mmol/L	EX_chol(e)	1.54E-02	mmol/L	EX_chol(e)	1.54E-02	mmol/L
Yeast Extract;SARWAR et al.	5.00E+00	g	Cellulose	7.00E-02	%	3.42E+02	1.02E-02	mmol/L	Cellobiose	1.02E-02	mmol/L	adocbl	2.58E-09	mmol/L	adocbl	2.58E-09	mmol/L	EX_adocbl(e)	2.58E-09	mmol/L	EX_adocbl(e)	2.58E-09	mmol/L
Yeast Extract;SARWAR et al.	5.00E+00	g	Mannose	4.58E+00	%	1.80E+02	1.27E+00	mmol/L	Mannose	1.27E+00	mmol/L	o2	1.82E+01	mmol/L	o2	1.82E+01	mmol/L	EX_o2(e)	1.82E+01	mmol/L	EX_o2(e)	1.82E+01	mmol/L
Yeast Extract;SARWAR et al.	5.00E+00	g	Folate	2.24E+01	μg/g	4.41E+02	2.54E-04	mmol/L	Folate	2.54E-04	mmol/L	h2o	5.55E+04	mmol/L	h2o	5.55E+04	mmol/L	EX_h2o(e)	5.55E+04	mmol/L	EX_h2o(e)	5.55E+04	mmol/L
Yeast Extract;SARWAR et al.	5.00E+00	g	Pantothenate	1.06E+02	μg/g	2.19E+02	2.42E-03	mmol/L	Pantothenate	2.42E-03	mmol/L	h	1.00E-04	mmol/L	h	1.00E-04	mmol/L	EX_h(e)	1.00E-04	mmol/L	EX_h(e)	1.00E-04	mmol/L
Yeast Extract;SARWAR et al.	5.00E+00	g	Biotin	1.34E+00	μg/g	2.43E+02	2.76E-05	mmol/L	Biotin	2.76E-05	mmol/L										EX_mobd(e)	3.07E-04	mmol/L
Yeast Extract;SARWAR et al.	5.00E+00	g	Selenium	7.90E+00	µg/100g	7.19E+01	5.49E-06	mmol/L	Selenium	5.49E-06	mmol/L
Yeast Extract;FoodData	5.00E+00	g	Vitamin C, total ascorbic acid	3.00E-01	mg/100g	1.76E+02	8.52E-05	mmol/L	Vitamin C, total ascorbic acid	8.52E-05	mmol/L
Yeast Extract;FoodData	5.00E+00	g	Thiamin	1.10E+01	mg/100g	2.65E+02	2.07E-03	mmol/L	Thiamin	2.07E-03	mmol/L
Yeast Extract;FoodData	5.00E+00	g	Riboflavin	4.00E+00	mg/100g	3.76E+02	5.31E-04	mmol/L	Riboflavin	5.31E-04	mmol/L
Yeast Extract;FoodData	5.00E+00	g	Niacin	4.02E+01	mg/100g	1.23E+02	1.63E-02	mmol/L	Niacin	1.63E-02	mmol/L
Yeast Extract;FoodData	5.00E+00	g	Vitamin B-6	1.50E+00	mg/100g	1.69E+02	4.43E-04	mmol/L	Vitamin B-6	4.43E-04	mmol/L
Yeast Extract;FoodData	5.00E+00	g	Choline, total	3.20E+01	mg/100g	1.04E+02	1.54E-02	mmol/L	Choline, total	1.54E-02	mmol/L
Yeast Extract;FoodData	5.00E+00	g	Vitamin B-12	7.00E-02	µg/100g	1.36E+03	2.58E-09	mmol/L	Vitamin B-12	2.58E-09	mmol/L
Tryptone;BD	1.00E+01	g	Sodium	3.39E+04	μg/g	2.30E+01	1.47E+01	mmol/L	Oxygen	1.82E+01	mmol/L
Tryptone;BD	1.00E+01	g	Chloride	6.00E-02	%	3.55E+01	1.69E-01	mmol/L	Water	5.55E+04	mmol/L
Tryptone;BD	1.00E+01	g	Calcium	2.56E+02	μg/g	4.01E+01	6.39E-02	mmol/L	Protons	1.00E-04	mmol/L
Tryptone;BD	1.00E+01	g	Iron	2.30E+01	μg/g	5.58E+01	4.12E-03	mmol/L
Tryptone;BD	1.00E+01	g	Sulfate	3.30E-01	%	9.61E+01	3.44E-01	mmol/L
Tryptone;BD	1.00E+01	g	Phosphate	2.58E+00	%	9.50E+01	2.72E+00	mmol/L
Tryptone;BD	1.00E+01	g	Magnesium	1.95E+02	μg/g	2.43E+01	8.02E-02	mmol/L
Tryptone;BD	1.00E+01	g	Potassium	3.26E+03	μg/g	7.45E+01	4.37E-01	mmol/L
Tryptone;BD	1.00E+01	g	Alanine	3.20E+00	%	8.91E+01	3.59E+00	mmol/L
Tryptone;BD	1.00E+01	g	Aspartic	5.20E+00	%	1.33E+02	3.91E+00	mmol/L
Tryptone;BD	1.00E+01	g	Asparagine	6.00E-01	%	1.32E+02	4.54E-01	mmol/L
Tryptone;BD	1.00E+01	g	Glutamic	1.51E+01	%	1.47E+02	1.03E+01	mmol/L
Tryptone;BD	1.00E+01	g	Glutamine	1.00E-01	%	1.46E+02	6.84E-02	mmol/L
Tryptone;BD	1.00E+01	g	Glycine	1.70E+00	%	7.51E+01	2.26E+00	mmol/L
Tryptone;BD	1.00E+01	g	Histidine	1.90E+00	%	1.55E+02	1.22E+00	mmol/L
Tryptone;BD	1.00E+01	g	Isoleucine	5.50E+00	%	1.31E+02	4.19E+00	mmol/L
Tryptone;BD	1.00E+01	g	Leucine	7.50E+00	%	1.31E+02	5.72E+00	mmol/L
Tryptone;BD	1.00E+01	g	Lysine	6.20E+00	%	1.46E+02	4.24E+00	mmol/L
Tryptone;BD	1.00E+01	g	Methionine	2.10E+00	%	1.49E+02	1.41E+00	mmol/L
Tryptone;BD	1.00E+01	g	Phenylalanine	5.20E+00	%	1.65E+02	3.15E+00	mmol/L
Tryptone;BD	1.00E+01	g	Proline	6.60E+00	%	1.15E+02	5.73E+00	mmol/L
Tryptone;BD	1.00E+01	g	Serine	2.20E+00	%	1.05E+02	2.09E+00	mmol/L
Tryptone;BD	1.00E+01	g	Threonine	1.80E+00	%	1.19E+02	1.51E+00	mmol/L
Tryptone;BD	1.00E+01	g	Tryptophan	8.00E-01	%	2.04E+02	3.92E-01	mmol/L
Tryptone;BD	1.00E+01	g	Tyrosine	1.30E+00	%	1.81E+02	7.17E-01	mmol/L
Tryptone;BD	1.00E+01	g	Valine	5.90E+00	%	1.17E+02	5.04E+00	mmol/L
Tryptone;BD	1.00E+01	g	Arginine	5.00E+00	%	1.74E+02	2.87E+00	mmol/L
Tryptone;BD	1.00E+01	g	Cystine	3.00E-01	%	2.40E+02	1.25E-01	mmol/L
Tryptone; BNID:114108	assumed 1L	g	Chromium	5.54E+02	μg/L	5.20E+01	1.07E-02	mmol/L
Tryptone; BNID:114108	assumed 1L	g	Cooper	3.58E+02	μg/L	6.36E+01	5.63E-03	mmol/L
Tryptone; BNID:114108	assumed 1L	g	Manganese	3.42E+02	μg/L	5.49E+01	6.23E-03	mmol/L
Tryptone; BNID:114108	assumed 1L	g	Nickel	9.00E+01	μg/L	5.87E+01	1.53E-03	mmol/L
Tryptone; BNID:114108	assumed 1L	g	Lead	1.87E+00	μg/L	2.07E+02	9.05E-06	mmol/L
Tryptone; BNID:114108	assumed 1L	g	Zinc	1.38E+04	μg/L	6.54E+01	2.11E-01	mmol/L
NaCl	1.00E+01	g	Sodium	1.71E-01	mol	2.30E+01	1.71E+02	mmol/L
NaCl	1.00E+01	g	Chloride	1.71E-01	mol	3.55E+01	1.71E+02	mmol/L
